# Supplementary material for: ScLinear predicts protein abundance at single-cell resolution
Source: Commun Biol. 2024 Mar 4;7:267. doi: 10.1038/s42003-024-05958-4 (PMC10912329; doi:10.1038/s42003-024-05958-4)
Supplement: Supplementary file 3 — Supplementary Data 1 [file 42003_2024_5958_MOESM3_ESM.xlsx]

## Sheet: Figure 1 b
Fi	Category	Rank
0.357933	KRR_new	1
0.383133	ScLinear	2
0.3854	NA	3
0.3898	NA	4
0.3954	NA	5
0.3979	NA	6
0.3982	NA	7
0.4058	Vanilla_NN	8
0.4065	NA	9
0.4127	NA	10
0.4133	NA	11
0.4139	NA	12
0.4147	NA	13
0.4152	NA	14
0.4153	NA	15
0.415767	Babel_Dance	16
0.4175	NA	17
0.4189	NA	18
0.4242	NA	19
0.4245	NA	20
0.4255	NA	21
0.4275	NA	22
0.4282	NA	23
0.4297	NA	24
0.4315	NA	25
0.4323	NA	26
0.4332	NA	27
0.4335	NA	28
0.4345	NA	29
0.4348	NA	30
0.436	NA	31
0.436	NA	32
0.4371	NA	33
0.438	NA	34
0.4382	NA	35
0.4385	NA	36
0.4385	NA	37
0.4394	NA	38
0.44	NA	39
0.4447	NA	40
0.449	NA	41
0.4511	NA	42
0.4537	NA	43
0.5086	NA	44
0.5143	NA	45

## Sheet: Figure 1 c,d
time	variable	value	Method	Seed
0	ScLinear-0	3094	ScLinear	0
5	ScLinear-0	11054	ScLinear	0
10	ScLinear-0	9560	ScLinear	0
15	ScLinear-0	9595	ScLinear	0
20	ScLinear-0	9562	ScLinear	0
25	ScLinear-0	9562	ScLinear	0
30	ScLinear-0	9562	ScLinear	0
35	ScLinear-0	9595	ScLinear	0
40	ScLinear-0	9595	ScLinear	0
45	ScLinear-0	9564	ScLinear	0
50	ScLinear-0	13268	ScLinear	0
55	ScLinear-0	9581	ScLinear	0
60	ScLinear-0	9582	ScLinear	0
0	ScLinear-1	3247	ScLinear	1
5	ScLinear-1	11230	ScLinear	1
10	ScLinear-1	9560	ScLinear	1
15	ScLinear-1	9595	ScLinear	1
20	ScLinear-1	9562	ScLinear	1
25	ScLinear-1	9562	ScLinear	1
30	ScLinear-1	9562	ScLinear	1
35	ScLinear-1	9595	ScLinear	1
40	ScLinear-1	9595	ScLinear	1
45	ScLinear-1	9565	ScLinear	1
50	ScLinear-1	13267	ScLinear	1
55	ScLinear-1	9580	ScLinear	1
60	ScLinear-1	9580	ScLinear	1
0	ScLinear-2	3043	ScLinear	2
5	ScLinear-2	11000	ScLinear	2
10	ScLinear-2	9560	ScLinear	2
15	ScLinear-2	9595	ScLinear	2
20	ScLinear-2	9588	ScLinear	2
25	ScLinear-2	9562	ScLinear	2
30	ScLinear-2	9561	ScLinear	2
35	ScLinear-2	9618	ScLinear	2
40	ScLinear-2	9595	ScLinear	2
45	ScLinear-2	9600	ScLinear	2
50	ScLinear-2	13267	ScLinear	2
55	ScLinear-2	9580	ScLinear	2
60	ScLinear-2	9581	ScLinear	2
0	Babel_Dance-0	13890.1	Babel_Dance	0
30	Babel_Dance-0	14799.9	Babel_Dance	0
60	Babel_Dance-0	14803	Babel_Dance	0
90	Babel_Dance-0	14803	Babel_Dance	0
120	Babel_Dance-0	14803	Babel_Dance	0
150	Babel_Dance-0	14803	Babel_Dance	0
180	Babel_Dance-0	14803	Babel_Dance	0
210	Babel_Dance-0	14803	Babel_Dance	0
240	Babel_Dance-0	14803	Babel_Dance	0
270	Babel_Dance-0	14803.4	Babel_Dance	0
300	Babel_Dance-0	14803.7	Babel_Dance	0
330	Babel_Dance-0	14803.7	Babel_Dance	0
360	Babel_Dance-0	14803.7	Babel_Dance	0
390	Babel_Dance-0	14803.7	Babel_Dance	0
420	Babel_Dance-0	14803.7	Babel_Dance	0
450	Babel_Dance-0	14803.7	Babel_Dance	0
480	Babel_Dance-0	14803.7	Babel_Dance	0
510	Babel_Dance-0	14803.7	Babel_Dance	0
540	Babel_Dance-0	14803.7	Babel_Dance	0
570	Babel_Dance-0	14803.7	Babel_Dance	0
600	Babel_Dance-0	14803.7	Babel_Dance	0
630	Babel_Dance-0	14803.7	Babel_Dance	0
660	Babel_Dance-0	14803.7	Babel_Dance	0
690	Babel_Dance-0	14803.7	Babel_Dance	0
720	Babel_Dance-0	14803.7	Babel_Dance	0
750	Babel_Dance-0	14803.7	Babel_Dance	0
780	Babel_Dance-0	14803.7	Babel_Dance	0
810	Babel_Dance-0	14803.7	Babel_Dance	0
840	Babel_Dance-0	14803.7	Babel_Dance	0
870	Babel_Dance-0	14803.7	Babel_Dance	0
900	Babel_Dance-0	14803.7	Babel_Dance	0
930	Babel_Dance-0	14803.7	Babel_Dance	0
960	Babel_Dance-0	14803.7	Babel_Dance	0
0	Babel_Dance-1	13819.3	Babel_Dance	1
30	Babel_Dance-1	14799.5	Babel_Dance	1
60	Babel_Dance-1	14802.8	Babel_Dance	1
90	Babel_Dance-1	14802.8	Babel_Dance	1
120	Babel_Dance-1	14802.8	Babel_Dance	1
150	Babel_Dance-1	14802.8	Babel_Dance	1
180	Babel_Dance-1	14802.8	Babel_Dance	1
210	Babel_Dance-1	14802.8	Babel_Dance	1
240	Babel_Dance-1	14802.8	Babel_Dance	1
270	Babel_Dance-1	14802.9	Babel_Dance	1
300	Babel_Dance-1	14803.3	Babel_Dance	1
330	Babel_Dance-1	14803.9	Babel_Dance	1
360	Babel_Dance-1	14803.9	Babel_Dance	1
390	Babel_Dance-1	14803.9	Babel_Dance	1
420	Babel_Dance-1	14803.9	Babel_Dance	1
450	Babel_Dance-1	14803.9	Babel_Dance	1
480	Babel_Dance-1	14803.9	Babel_Dance	1
510	Babel_Dance-1	14803.9	Babel_Dance	1
540	Babel_Dance-1	14803.9	Babel_Dance	1
570	Babel_Dance-1	14803.9	Babel_Dance	1
600	Babel_Dance-1	14803.9	Babel_Dance	1
630	Babel_Dance-1	14803.9	Babel_Dance	1
660	Babel_Dance-1	14803.9	Babel_Dance	1
690	Babel_Dance-1	14803.9	Babel_Dance	1
720	Babel_Dance-1	14803.9	Babel_Dance	1
750	Babel_Dance-1	14803.9	Babel_Dance	1
780	Babel_Dance-1	14803.9	Babel_Dance	1
0	Babel_Dance-2	13917.9	Babel_Dance	2
30	Babel_Dance-2	14802	Babel_Dance	2
60	Babel_Dance-2	14804.8	Babel_Dance	2
90	Babel_Dance-2	14804.8	Babel_Dance	2
120	Babel_Dance-2	14804.9	Babel_Dance	2
150	Babel_Dance-2	14804.9	Babel_Dance	2
180	Babel_Dance-2	14804.9	Babel_Dance	2
210	Babel_Dance-2	14804.9	Babel_Dance	2
240	Babel_Dance-2	14804.9	Babel_Dance	2
270	Babel_Dance-2	14804.9	Babel_Dance	2
300	Babel_Dance-2	14804.9	Babel_Dance	2
330	Babel_Dance-2	14804.9	Babel_Dance	2
360	Babel_Dance-2	14804.9	Babel_Dance	2
390	Babel_Dance-2	14804.9	Babel_Dance	2
420	Babel_Dance-2	14804.9	Babel_Dance	2
450	Babel_Dance-2	14804.9	Babel_Dance	2
480	Babel_Dance-2	14804.9	Babel_Dance	2
510	Babel_Dance-2	14804.9	Babel_Dance	2
540	Babel_Dance-2	14804.9	Babel_Dance	2
570	Babel_Dance-2	14804.9	Babel_Dance	2
600	Babel_Dance-2	14807	Babel_Dance	2
630	Babel_Dance-2	14808.5	Babel_Dance	2
660	Babel_Dance-2	14808.5	Babel_Dance	2
690	Babel_Dance-2	14808.5	Babel_Dance	2
720	Babel_Dance-2	14808.5	Babel_Dance	2
750	Babel_Dance-2	14808.5	Babel_Dance	2
780	Babel_Dance-2	14808.5	Babel_Dance	2
810	Babel_Dance-2	14808.5	Babel_Dance	2
840	Babel_Dance-2	13629.9	Babel_Dance	2
0	Vanilla_NN-0	10774.1	Vanilla_NN	0
30	Vanilla_NN-0	10880	Vanilla_NN	0
60	Vanilla_NN-0	10885.3	Vanilla_NN	0
90	Vanilla_NN-0	10881.4	Vanilla_NN	0
120	Vanilla_NN-0	10880.5	Vanilla_NN	0
150	Vanilla_NN-0	10883.8	Vanilla_NN	0
180	Vanilla_NN-0	10885.1	Vanilla_NN	0
0	Vanilla_NN-1	10772.3	Vanilla_NN	1
30	Vanilla_NN-1	10882.4	Vanilla_NN	1
60	Vanilla_NN-1	10883.8	Vanilla_NN	1
90	Vanilla_NN-1	10885.2	Vanilla_NN	1
120	Vanilla_NN-1	10883.1	Vanilla_NN	1
150	Vanilla_NN-1	10886.7	Vanilla_NN	1
180	Vanilla_NN-1	10886.9	Vanilla_NN	1
0	Vanilla_NN-2	10776.5	Vanilla_NN	2
30	Vanilla_NN-2	10882.3	Vanilla_NN	2
60	Vanilla_NN-2	10887.4	Vanilla_NN	2
90	Vanilla_NN-2	10889.3	Vanilla_NN	2
120	Vanilla_NN-2	10887.1	Vanilla_NN	2
150	Vanilla_NN-2	10893.3	Vanilla_NN	2
180	Vanilla_NN-2	10885.5	Vanilla_NN	2
0	KRR_new-0	9412.39	KRR_new	0
30	KRR_new-0	10701.9	KRR_new	0
60	KRR_new-0	16219	KRR_new	0
90	KRR_new-0	15320.9	KRR_new	0
120	KRR_new-0	19898.9	KRR_new	0
150	KRR_new-0	20089.3	KRR_new	0
180	KRR_new-0	15052	KRR_new	0
210	KRR_new-0	15318.6	KRR_new	0
240	KRR_new-0	18743.9	KRR_new	0
270	KRR_new-0	20202.5	KRR_new	0
300	KRR_new-0	16788.5	KRR_new	0
330	KRR_new-0	16396.8	KRR_new	0
360	KRR_new-0	15424.1	KRR_new	0
390	KRR_new-0	20316.1	KRR_new	0
420	KRR_new-0	20316.1	KRR_new	0
450	KRR_new-0	15581.9	KRR_new	0
480	KRR_new-0	15613	KRR_new	0
510	KRR_new-0	17972.2	KRR_new	0
540	KRR_new-0	20433.2	KRR_new	0
570	KRR_new-0	17748.5	KRR_new	0
600	KRR_new-0	16249.8	KRR_new	0
630	KRR_new-0	15499.6	KRR_new	0
660	KRR_new-0	20207.7	KRR_new	0
690	KRR_new-0	20546.3	KRR_new	0
720	KRR_new-0	10236.6	KRR_new	0
0	KRR_new-1	9177.31	KRR_new	1
30	KRR_new-1	10115	KRR_new	1
60	KRR_new-1	15560.7	KRR_new	1
90	KRR_new-1	15001.1	KRR_new	1
120	KRR_new-1	18835.3	KRR_new	1
150	KRR_new-1	20066.2	KRR_new	1
180	KRR_new-1	17855.2	KRR_new	1
210	KRR_new-1	15668.3	KRR_new	1
240	KRR_new-1	14986.8	KRR_new	1
270	KRR_new-1	19075.2	KRR_new	1
300	KRR_new-1	20183.9	KRR_new	1
330	KRR_new-1	17851.3	KRR_new	1
360	KRR_new-1	15798.2	KRR_new	1
390	KRR_new-1	14782.2	KRR_new	1
420	KRR_new-1	19382	KRR_new	1
450	KRR_new-1	20297.5	KRR_new	1
480	KRR_new-1	17650	KRR_new	1
510	KRR_new-1	16165.9	KRR_new	1
540	KRR_new-1	15273.6	KRR_new	1
570	KRR_new-1	19536.5	KRR_new	1
600	KRR_new-1	20406.4	KRR_new	1
630	KRR_new-1	17263.6	KRR_new	1
660	KRR_new-1	16553	KRR_new	1
690	KRR_new-1	15461.2	KRR_new	1
720	KRR_new-1	19896.8	KRR_new	1
750	KRR_new-1	20519.6	KRR_new	1
780	KRR_new-1	10213.8	KRR_new	1
0	KRR_new-2	9071.49	KRR_new	2
30	KRR_new-2	10566.6	KRR_new	2
60	KRR_new-2	15879.6	KRR_new	2
90	KRR_new-2	14949.2	KRR_new	2
120	KRR_new-2	19433.6	KRR_new	2
150	KRR_new-2	20089.9	KRR_new	2
180	KRR_new-2	18518.4	KRR_new	2
210	KRR_new-2	15668.9	KRR_new	2
240	KRR_new-2	16418	KRR_new	2
270	KRR_new-2	15303	KRR_new	2
300	KRR_new-2	19750.1	KRR_new	2
330	KRR_new-2	20205	KRR_new	2
360	KRR_new-2	16348.7	KRR_new	2
390	KRR_new-2	16533.6	KRR_new	2
420	KRR_new-2	14852.4	KRR_new	2
450	KRR_new-2	19981.9	KRR_new	2
480	KRR_new-2	20314.6	KRR_new	2
510	KRR_new-2	16742.1	KRR_new	2
540	KRR_new-2	16643.1	KRR_new	2
570	KRR_new-2	15162.6	KRR_new	2
600	KRR_new-2	19278.9	KRR_new	2
630	KRR_new-2	20411	KRR_new	2
660	KRR_new-2	18185.8	KRR_new	2
690	KRR_new-2	16087.9	KRR_new	2
720	KRR_new-2	15296.4	KRR_new	2
750	KRR_new-2	19313.4	KRR_new	2
780	KRR_new-2	20520	KRR_new	2
810	KRR_new-2	20519.8	KRR_new	2
840	KRR_new-2	10214.3	KRR_new	2

## Sheet: Figure 2 a
gene	correlation
CD127	0.858341
CD14	0.968182
CD16	0.816789
CD19	0.969925
CD279	0.340288
CD3	0.924
CD4	0.781262
CD45RA	0.813618
CD45RO	0.64235
CD56	0.859656
CD8	0.729081
TIGIT	0.639638

## Sheet: Figure 2 b
gene	cell	real	predicted_sclinear	cell_type_2
CD14	AAACCCAAGATTGTGA-1	3.00906	1.12065	Monocyte
CD14	AAACCCACATCGGTTA-1	2.49643	0.839879	Monocyte
CD14	AAACCCAGTACCGCGT-1	3.25185	1.02343	Monocyte
CD14	AAACCCAGTATCGAAA-1	0.31047	0.326915	NK cells
CD14	AAACCCAGTCGTCATA-1	0.310226	0.362794	NK cells
CD14	AAACCCAGTCTACACA-1	3.48949	1.19306	Monocyte
CD14	AAACCCAGTGCAAGAC-1	3.08549	1.24765	Monocyte
CD14	AAACCCAGTGCATTTG-1	3.4863	1.09574	Monocyte
CD14	AAACCCATCCGATGTA-1	0.462862	0.262239	T
CD14	AAACCCATCTCAACGA-1	0.441708	0.27989	T
CD14	AAACCCATCTCTCGAC-1	0.473471	0.413433	T
CD14	AAACGAACAATCGTCA-1	0.539232	0.260972	T
CD14	AAACGAACACGATTCA-1	0.353745	0.310817	T
CD14	AAACGAACAGCTGTCG-1	0.402685	0.250412	B
CD14	AAACGAAGTGATTAGA-1	0.390292	0.133911	T
CD14	AAACGAAGTTGGGATG-1	0.432789	0.28138	T
CD14	AAACGAATCAGAACCT-1	0.196289	0.262352	T
CD14	AAACGCTAGACATAGT-1	3.71586	1.22462	Monocyte
CD14	AAACGCTAGAGGCGTT-1	3.33833	1.27282	Monocyte
CD14	AAACGCTCAGACAATA-1	3.29285	1.31866	Monocyte
CD14	AAACGCTCAGTTAAAG-1	3.22459	0.95134	Monocyte
CD14	AAACGCTGTAGCACAG-1	0.417797	0.343099	T
CD14	AAACGCTGTGCTATTG-1	0.283496	0.348926	T
CD14	AAACGCTGTGTGTACT-1	0.255715	0.239927	T
CD14	AAACGCTTCGGCCTTT-1	0.32397	0.237843	T
CD14	AAAGAACAGGTAGACC-1	3.36725	1.1604	Monocyte
CD14	AAAGAACCACTGTGAT-1	0.357616	0.211523	T
CD14	AAAGAACCACTGTGTA-1	0.5872	0.322413	B
CD14	AAAGAACGTAACGTTC-1	0.447246	0.176871	T
CD14	AAAGAACGTACAGTTC-1	0.682091	0.279988	T
CD14	AAAGGATAGAAGCGCT-1	0.527065	0.350251	T
CD14	AAAGGATAGCAGGCTA-1	0.418969	0.308732	T
CD14	AAAGGATAGCAGTAAT-1	0.348185	0.334846	T
CD14	AAAGGATAGCGTCTCG-1	0.314398	0.241915	T
CD14	AAAGGATAGCTTGTGT-1	2.84426	1.15099	Monocyte
CD14	AAAGGATAGTACTCGT-1	3.29179	1.26753	Monocyte
CD14	AAAGGATAGTCGCGAA-1	0.534449	0.263479	T
CD14	AAAGGATCACAACGCC-1	0.391492	0.248249	T
CD14	AAAGGATCACCGAATT-1	0.57117	0.300782	T
CD14	AAAGGATCATCATCTT-1	3.09159	1.04541	Monocyte
CD14	AAAGGATCATCCCGTT-1	0.448497	0.278689	T
CD14	AAAGGATGTATACAGA-1	0.383475	0.156268	T
CD14	AAAGGATGTTCATCTT-1	3.35545	1.02446	Monocyte
CD14	AAAGGATGTTTCCCAC-1	3.13832	1.27161	Monocyte
CD14	AAAGGATTCAGCATTG-1	3.57516	1.11314	Monocyte
CD14	AAAGGGCAGATTGCGG-1	0.308419	0.240691	NK cells
CD14	AAAGGGCAGCATGAAT-1	3.01912	1.12227	Monocyte
CD14	AAAGGGCCATTGAGGG-1	0.334522	0.303435	T
CD14	AAAGGGCGTATCGAGG-1	0.463228	0.235229	T
CD14	AAAGGGCGTCCTATAG-1	0.353984	0.291542	T
CD14	AAAGGGCGTGGCGTAA-1	0.432385	0.206767	T
CD14	AAAGGGCTCCATTTGT-1	0.323817	0.364069	B
CD14	AAAGGGCTCGCCTAGG-1	3.07722	1.08661	Monocyte
CD14	AAAGGGCTCTGGGCGT-1	3.08487	1.0806	Monocyte
CD14	AAAGGGCTCTTAGCCC-1	0.43492	0.306106	NK cells
CD14	AAAGGTAAGTGTTGTC-1	0.230569	0.247429	T
CD14	AAAGGTACAACTGGTT-1	0.223155	0.303022	NK cells
CD14	AAAGGTAGTATGCAAA-1	0.501845	0.214062	B
CD14	AAAGGTAGTCTACGTA-1	0.45205	0.288268	T
CD14	AAAGGTATCTGCCTGT-1	0.519738	0.227785	T
CD14	AAAGTCCCACGGCGTT-1	0.416011	0.493122	Monocyte
CD14	AAAGTCCCACTACCCT-1	3.34036	1.22966	Monocyte
CD14	AAAGTCCTCTTACGTT-1	0.341672	0.322245	NK cells
CD14	AAAGTGAAGACCCTTA-1	0.316887	0.212638	T
CD14	AAAGTGAAGAGCTGAC-1	0.535002	0.330174	T
CD14	AAAGTGAAGAGCTGCA-1	0.363424	0.236062	T
CD14	AAAGTGACACGTACAT-1	0.388081	0.247296	T
CD14	AAAGTGACAGCGGTCT-1	0.453304	0.251941	T
CD14	AAAGTGACATAACGGG-1	3.33996	1.27505	Monocyte
CD14	AAAGTGAGTCCAATCA-1	0.481179	0.312084	T
CD14	AAAGTGAGTGGACCAA-1	0.504271	0.132124	T
CD14	AAAGTGAGTTTGTTGG-1	3.43787	1.11541	Monocyte
CD14	AAAGTGATCTGTCGCT-1	0.275833	0.32725	T
CD14	AAATGGATCAATCAGC-1	0.397543	0.300358	T
CD14	AAATGGATCCATCTGC-1	0.333993	0.300669	T
CD14	AACAAAGAGAAACTAC-1	0.343945	0.243393	NK cells
CD14	AACAAAGAGGCAATGC-1	0.443006	0.196371	T
CD14	AACAAAGCAATGTTGC-1	0.384547	0.280531	B
CD14	AACAAAGGTTTCGGCG-1	2.10892	1.01697	Monocyte
CD14	AACAAAGTCACGGGCT-1	3.83252	1.21082	Monocyte
CD14	AACAAAGTCGACACTA-1	0.514887	0.176122	NK cells
CD14	AACAACCAGAATCGAT-1	2.99431	0.943488	Monocyte
CD14	AACAACCCAATTGCTG-1	0.5243	0.334347	T
CD14	AACAACCGTGGCTTAT-1	0.376646	0.306792	T
CD14	AACAACCTCATGAGTC-1	3.42254	1.18115	Monocyte
CD14	AACAACCTCTCCAATT-1	0.405419	0.283864	T
CD14	AACAAGACATCGATGT-1	0.405202	0.205976	T
CD14	AACAAGAGTTAACAGA-1	0.609509	0.239209	B
CD14	AACACACAGCTGTACT-1	0.46266	0.210435	T
CD14	AACACACAGGACAGTC-1	0.32986	0.308348	T
CD14	AACACACAGGGAGTGG-1	0.655892	0.275294	T
CD14	AACACACGTTAGTTCG-1	0.467967	0.199274	T
CD14	AACACACTCTGCGAGC-1	0.219237	0.207453	T
CD14	AACAGGGAGAAACCCG-1	0.474767	0.245466	T
CD14	AACAGGGAGCTGGCTC-1	0.45615	0.219236	T
CD14	AACAGGGAGGTCACCC-1	3.34781	1.29488	Monocyte
CD14	AACAGGGAGGTTAAAC-1	1.68637	0.704231	Monocyte
CD14	AACAGGGCAAGTTCCA-1	0.363583	0.286591	NK cells
CD14	AACAGGGCACACCAGC-1	0.469563	0.21875	T
CD14	AACAGGGCACCCTAAA-1	3.13607	1.00827	Monocyte
CD14	AACAGGGCAGCTACTA-1	3.40944	1.2065	Monocyte
CD14	AACAGGGGTCAACATC-1	3.33523	0.917771	Monocyte
CD14	AACCAACAGCATGCAG-1	0.420506	0.30158	T
CD14	AACCAACAGCTGCGAA-1	0.373573	0.247869	T
CD14	AACCAACAGTATGACA-1	3.38605	1.11396	Monocyte
CD14	AACCAACCACGACAAG-1	0.509834	0.159432	B
CD14	AACCAACGTACTCGAT-1	2.92812	1.13529	Monocyte
CD14	AACCAACGTCATCGCG-1	2.62984	0.826178	Monocyte
CD14	AACCACAAGGTAGATT-1	0.458697	0.250687	NK cells
CD14	AACCACACAGCGTTGC-1	0.152047	0.318885	T
CD14	AACCACACAGGTGACA-1	0.320735	0.331559	T
CD14	AACCACAGTCACCTTC-1	0.439415	0.242763	NK cells
CD14	AACCACAGTCTACGTA-1	0.279798	0.355412	NK cells
CD14	AACCACAGTTCGCGTG-1	0.505394	0.304475	T
CD14	AACCACATCAAACCTG-1	0.395229	0.234194	T
CD14	AACCACATCGTGCAGC-1	0.395916	0.19868	T
CD14	AACCATGAGAAGAGCA-1	0.407048	0.190056	B
CD14	AACCATGCAGAGGCAT-1	0.365246	0.230414	NK cells
CD14	AACCATGGTTCGTAAC-1	0.138748	0.1746	NK cells
CD14	AACCATGGTTTACCTT-1	0.311085	0.283631	T
CD14	AACCATGTCCCAAGCG-1	0.396451	0.255117	T
CD14	AACCATGTCCGCGATG-1	0.339845	0.219979	NK cells
CD14	AACCCAAGTCGGTGAA-1	0.288397	0.251402	T
CD14	AACCCAAGTTTCCCAC-1	0.40619	0.248816	T
CD14	AACCTGACATCCCGTT-1	0.218078	0.267793	T
CD14	AACCTGACATTGAAAG-1	0.270791	0.317433	NK cells
CD14	AACCTGAGTTTACGTG-1	3.15146	1.05798	Monocyte
CD14	AACCTGATCCATGATG-1	3.41498	1.08138	Monocyte
CD14	AACCTGATCCCATAGA-1	0.412095	0.189863	B
CD14	AACCTGATCGGTAGAG-1	0.29224	0.204189	T
CD14	AACCTTTAGAGAGCAA-1	0.517066	0.28238	T
CD14	AACCTTTAGCTCAGAG-1	0.316718	0.274273	T
CD14	AACCTTTCAATTGCAC-1	0.364426	0.30528	T
CD14	AACCTTTCAGCGACCT-1	0.542101	0.207714	T
CD14	AACCTTTCAGTAGTGG-1	0.254849	0.26341	B
CD14	AACCTTTGTAAGTCAA-1	0.2748	0.360469	NK cells
CD14	AACCTTTTCCTTATCA-1	3.72184	1.07566	Monocyte
CD14	AACCTTTTCGACACTA-1	3.455	1.12943	Monocyte
CD14	AACCTTTTCGGTCATA-1	0.486908	0.188854	T
CD14	AACGAAAAGACGAAGA-1	0.310396	0.231479	T
CD14	AACGAAAAGCTTGTGT-1	0.445275	0.297511	T
CD14	AACGAAAAGGAACGTC-1	0.358229	0.335607	T
CD14	AACGAAAAGTGGTTCT-1	3.44413	1.10495	Monocyte
CD14	AACGAAACAATGTGGG-1	0.371915	0.278207	T
CD14	AACGAAACACCATTCC-1	3.03821	1.06826	Monocyte
CD14	AACGAAATCACCACAA-1	0.444136	0.184215	T
CD14	AACGAAATCTCCACTG-1	0.400332	0.182118	T
CD14	AACGAAATCTTGCGCT-1	0.362126	0.324822	NK cells
CD14	AACGGGAAGTGATTCC-1	0.36691	0.308	T
CD14	AACGGGACAAACTAGA-1	3.60085	1.13413	Monocyte
CD14	AACGGGACATGATCTG-1	0.50863	0.263196	T
CD14	AACGGGACATTGTGCA-1	0.455829	0.228326	B
CD14	AACGGGAGTGGTCAAG-1	0.237784	0.185119	T
CD14	AACGGGATCCATAAGC-1	2.90458	1.04341	Monocyte
CD14	AACGTCAAGACCAACG-1	0.378155	0.214982	T
CD14	AACGTCAAGAGTCAGC-1	3.18371	1.10393	Monocyte
CD14	AACGTCACACCTCTAC-1	3.78318	1.21817	Monocyte
CD14	AACGTCACAGCACAGA-1	0.346108	0.221361	T
CD14	AACGTCACAGTCAACT-1	0.455429	0.171299	T
CD14	AACGTCATCGGCTGGT-1	0.174306	0.280407	T
CD14	AACTTCTCATCATCCC-1	0.457633	0.241411	B
CD14	AACTTCTCATCGCTCT-1	2.99337	1.22133	Monocyte
CD14	AACTTCTGTACTGAGG-1	3.71668	1.41264	Monocyte
CD14	AACTTCTTCTCGCAGG-1	0.249509	0.242828	T
CD14	AACTTCTTCTCTTCAA-1	0.454204	0.27055	T
CD14	AAGAACAAGCCTCTCT-1	0.416552	0.303426	B
CD14	AAGAACAAGTTGAAAC-1	0.656923	0.320352	B
CD14	AAGAACACACAGTCGC-1	3.32242	1.13573	Monocyte
CD14	AAGAACACAGCTACTA-1	0.359352	0.242184	T
CD14	AAGAACACAGGCACAA-1	0.427884	0.180159	T
CD14	AAGAACAGTCAGGAGT-1	0.212485	0.156036	T
CD14	AAGAACATCACCGCTT-1	0.357108	0.329177	T
CD14	AAGAACATCAGAGTTC-1	3.70836	1.39279	Monocyte
CD14	AAGAACATCCGGCTTT-1	3.41698	1.27437	Monocyte
CD14	AAGACAAGTCAGACTT-1	0.42356	0.253603	T
CD14	AAGACAATCATTACCT-1	0.363924	0.270891	T
CD14	AAGACAATCTGCACCT-1	0.419645	0.319184	T
CD14	AAGACTCAGGGCATGT-1	0.359623	0.172474	T
CD14	AAGACTCAGTATAGAC-1	0.420941	0.304455	NK cells
CD14	AAGACTCGTGGCTAGA-1	3.59764	1.20837	Monocyte
CD14	AAGACTCGTTGACGGA-1	0.267524	0.211926	T
CD14	AAGACTCTCATGAGGG-1	0.308391	0.259115	T
CD14	AAGACTCTCCTACAAG-1	3.2135	1.25611	Monocyte
CD14	AAGACTCTCGAGAACG-1	0.213742	0.311557	T
CD14	AAGACTCTCTATCACT-1	0.487996	0.231	B
CD14	AAGACTCTCTCTTAAC-1	0.120651	0.298221	T
CD14	AAGATAGAGAAAGCGA-1	0.508167	0.27187	NK cells
CD14	AAGATAGAGAGCCATG-1	2.41618	1.16222	Monocyte
CD14	AAGATAGAGCGAACTG-1	0.554655	0.425977	Monocyte
CD14	AAGATAGGTAGCTGAG-1	0.438413	0.253066	T
CD14	AAGATAGGTGCCGGTT-1	0.256953	0.265663	NK cells
CD14	AAGATAGGTTAGAGTA-1	0.586102	0.19013	T
CD14	AAGATAGTCACTGCTC-1	0.510273	0.238416	T
CD14	AAGATAGTCTCGCTTG-1	0.54009	0.383569	T
CD14	AAGCATCAGTGGAATT-1	3.16487	1.13968	Monocyte
CD14	AAGCATCCAATACCTG-1	0.228114	0.256635	T
CD14	AAGCATCCAGCCTATA-1	0.494797	0.262915	T
CD14	AAGCATCGTCTAACTG-1	0.307697	0.437593	T
CD14	AAGCATCTCAGAACCT-1	0.365883	0.209432	T
CD14	AAGCATCTCCCTCGTA-1	3.06176	1.18483	Monocyte
CD14	AAGCATCTCGGAATTC-1	3.43613	1.24186	Monocyte
CD14	AAGCATCTCTAACGCA-1	0.44457	0.149823	T
CD14	AAGCCATAGGTCATCT-1	2.94811	1.01135	Monocyte
CD14	AAGCCATCAGACGATG-1	0.365019	0.345478	T
CD14	AAGCCATCAGAGAGGG-1	3.39463	1.10935	Monocyte
CD14	AAGCCATGTTACAGCT-1	3.5315	1.11632	Monocyte
CD14	AAGCCATTCAAGAATG-1	0.450701	0.158514	T
CD14	AAGCCATTCTCGTGAA-1	0.214004	0.225407	T
CD14	AAGCGAGAGGTAAGGA-1	2.66909	1.12332	Monocyte
CD14	AAGCGAGAGTCTTCCC-1	2.93284	1.42451	Monocyte
CD14	AAGCGAGCAGAGGTTG-1	2.75843	1.01559	Monocyte
CD14	AAGCGAGCAGGATGAC-1	0.371981	0.244093	T
CD14	AAGCGAGCATTGTAGC-1	0.620528	0.250217	T
CD14	AAGCGAGGTGGCTGAA-1	0.374534	0.291226	T
CD14	AAGCGAGGTTATGTCG-1	0.342611	0.324282	NK cells
CD14	AAGCGAGTCACTTATC-1	2.93478	1.10321	Monocyte
CD14	AAGCGAGTCCTGTTGC-1	3.55175	1.08768	Monocyte
CD14	AAGCGAGTCTGAATCG-1	0.411229	0.274922	B
CD14	AAGCGTTCAACGATTC-1	0.456467	0.290383	T
CD14	AAGCGTTCAATGTGGG-1	0.314631	0.32048	NK cells
CD14	AAGCGTTGTCAAACGG-1	0.440611	0.242715	B
CD14	AAGCGTTGTCGCGTTG-1	0.32929	0.282734	NK cells
CD14	AAGCGTTGTGCCGAAA-1	3.23609	1.18432	Monocyte
CD14	AAGCGTTGTGTCTAAC-1	0.380937	0.331369	NK cells
CD14	AAGCGTTTCAGACCGC-1	0.459327	0.454907	T
CD14	AAGGAATAGCGAGTCA-1	0.358933	0.364244	T
CD14	AAGGAATCAGTTAGAA-1	0.414243	0.296503	T
CD14	AAGGAATTCGACCACG-1	0.326347	0.205621	T
CD14	AAGGAATTCTCCAATT-1	0.297328	0.321519	T
CD14	AAGGTAAAGAACTGAT-1	0.415925	0.298469	T
CD14	AAGGTAACACATGAAA-1	0.534589	0.30868	T
CD14	AAGGTAAGTGAAGCGT-1	3.63474	1.24489	Monocyte
CD14	AAGGTAAGTTCAGGTT-1	0.321869	0.196524	T
CD14	AAGGTAATCTTCGCTG-1	0.301077	0.254621	T
CD14	AAGTACCAGAGACAAG-1	0.273866	0.309329	B
CD14	AAGTACCAGGCGACAT-1	0.417661	0.282746	T
CD14	AAGTACCAGTCTCTGA-1	0.3462	0.330058	B
CD14	AAGTACCCAAGCGCTC-1	0.37646	0.315521	B
CD14	AAGTACCGTTCGATTG-1	2.92747	1.09014	Monocyte
CD14	AAGTACCTCTACCACC-1	3.32789	1.16505	Monocyte
CD14	AAGTCGTAGCACCAGA-1	0.392285	0.306136	T
CD14	AAGTCGTAGTAAATGC-1	0.342272	0.268596	B
CD14	AAGTCGTCACTCCCTA-1	0.39538	0.328223	B
CD14	AAGTCGTGTACCGGCT-1	3.14527	1.08876	Monocyte
CD14	AAGTCGTGTGCAGATG-1	1.75773	0.527098	Monocyte
CD14	AAGTCGTTCCAGCAAT-1	0.500501	0.229045	T
CD14	AAGTCGTTCCATACAG-1	0.514522	0.346992	NK cells
CD14	AAGTGAACACCTTCCA-1	0.428154	0.276931	T
CD14	AAGTGAACATCCAACA-1	3.26004	1.19136	Monocyte
CD14	AAGTGAAGTACTTCCC-1	3.47437	1.38446	Monocyte
CD14	AAGTGAAGTAGATGTA-1	0.498264	0.268833	T
CD14	AAGTGAAGTGCGTTTA-1	0.381091	0.27023	T
CD14	AAGTGAATCTCACGAA-1	0.411062	0.201468	T
CD14	AAGTTCGCAGTTGTCA-1	3.51762	1.14066	Monocyte
CD14	AAGTTCGGTCGTGGTC-1	0.508008	0.354686	T
CD14	AAGTTCGGTGCAATGG-1	0.455618	0.287954	T
CD14	AAGTTCGGTGCGTTTA-1	0.39237	0.24522	T
CD14	AAGTTCGTCGGTTAGT-1	3.07187	0.816561	Monocyte
CD14	AATAGAGAGACTCTAC-1	2.85256	1.17773	Monocyte
CD14	AATAGAGAGAGGGTGG-1	0.246353	0.30383	T
CD14	AATAGAGAGTTAACAG-1	0.546946	0.319277	T
CD14	AATAGAGTCCCGAGAC-1	0.471036	0.400371	T
CD14	AATCACGAGACATCAA-1	0.369726	0.255919	NK cells
CD14	AATCACGAGGAAAGGT-1	0.422479	0.229787	T
CD14	AATCACGGTGCATGAG-1	0.268975	0.220233	T
CD14	AATCACGGTTGGAGGT-1	0.399215	0.196276	T
CD14	AATCACGTCAGTGCGC-1	3.25391	1.26665	Monocyte
CD14	AATCACGTCCGGCAGT-1	3.50257	1.11444	Monocyte
CD14	AATCACGTCGCTGCGA-1	0.50281	0.435994	B
CD14	AATCACGTCTAAGCGT-1	0.39949	0.218797	T
CD14	AATCACGTCTGGGCCA-1	3.15517	1.16135	Monocyte
CD14	AATCGACAGAAGGTAG-1	0.371858	0.31302	T
CD14	AATCGACAGCAGGTCA-1	0.420842	0.281084	T
CD14	AATCGACCAATGGCCC-1	0.3282	0.218706	T
CD14	AATCGACCACCTGAAT-1	0.301983	0.166688	NK cells
CD14	AATCGACCAGATACCT-1	0.535232	0.175813	T
CD14	AATCGACCAGATGCGA-1	0.306015	0.419235	T
CD14	AATCGACCAGGGAATC-1	0.334275	0.241369	T
CD14	AATCGACGTGCAGGAT-1	2.98739	1.00797	Monocyte
CD14	AATCGACGTGTGCTTA-1	0.461334	0.296495	T
CD14	AATCGACTCGAAACAA-1	0.40153	0.2899	T
CD14	AATCGTGAGGGACACT-1	0.475905	0.372949	T
CD14	AATCGTGTCCCAATAG-1	0.361982	0.278173	T
CD14	AATCGTGTCTAACGGT-1	0.395103	0.299613	T
CD14	AATGAAGAGGCTCAAG-1	0.491143	0.450645	T
CD14	AATGAAGAGTGTTGAA-1	0.513037	0.290799	T
CD14	AATGAAGCATTCGGGC-1	2.93789	1.34092	Monocyte
CD14	AATGAAGGTGTTAAAG-1	3.30503	1.12127	Monocyte
CD14	AATGAAGTCATGCCAA-1	2.74529	1.16162	Monocyte
CD14	AATGACCAGTCGAATA-1	0.482304	0.229554	T
CD14	AATGACCGTAACTTCG-1	0.511598	0.355097	B
CD14	AATGACCGTCCAATCA-1	0.422404	0.290989	T
CD14	AATGACCGTCTACATG-1	0.11036	0.26732	T
CD14	AATGACCGTTAAGGGC-1	3.44348	1.28221	Monocyte
CD14	AATGACCGTTAGCGGA-1	0.341135	0.235673	NK cells
CD14	AATGACCGTTTGACAC-1	0.224329	0.254853	B
CD14	AATGACCTCATCGCCT-1	0.3886	0.317884	B
CD14	AATGCCAAGCTAAACA-1	0.375344	0.227533	T
CD14	AATGCCAAGTTCAACC-1	0.517729	0.251598	B
CD14	AATGCCACAACGAGGT-1	0.372994	0.287922	T
CD14	AATGCCACAAGACAAT-1	0.592925	0.168456	B
CD14	AATGCCACACATCCCT-1	0.267753	0.177171	NK cells
CD14	AATGCCACATACACCA-1	0.20587	0.320976	NK cells
CD14	AATGCCAGTGTATTCG-1	0.420316	0.220156	T
CD14	AATGCCATCCAAGCTA-1	3.66872	1.13842	Monocyte
CD14	AATGCCATCGGTCTGG-1	0.399803	0.233199	T
CD14	AATGCCATCTCTCTAA-1	0.301342	0.364305	T
CD14	AATGCCATCTGCCCTA-1	2.64907	1.04188	Monocyte
CD14	AATGGAAAGCGTTGTT-1	0.445558	0.348574	NK cells
CD14	AATGGAAAGTAGACAT-1	3.30987	1.32039	Monocyte
CD14	AATGGAAAGTCACTGT-1	3.52324	1.14396	Monocyte
CD14	AATGGAACACAAGGTG-1	0.391149	0.353087	T
CD14	AATGGAACAGCATGCC-1	3.18845	1.10176	Monocyte
CD14	AATGGAACAGGCACTC-1	0.453471	0.19292	T
CD14	AATGGAATCCACAGGC-1	2.81431	1.15919	Monocyte
CD14	AATGGCTAGTATGAAC-1	0.324983	0.367859	NK cells
CD14	AATGGCTGTACGCGTC-1	0.254307	0.256297	T
CD14	AATGGCTGTTCTCAGA-1	3.64062	1.06233	Monocyte
CD14	AATGGCTTCCACTTCG-1	3.60676	1.17542	Monocyte
CD14	AATTCCTAGCCTCTGG-1	0.151149	0.224208	T
CD14	AATTCCTAGCTTGTTG-1	0.38603	0.293102	NK cells
CD14	AATTCCTAGGTAACTA-1	0.369129	0.218491	T
CD14	AATTCCTAGTAGTGCG-1	0.285572	0.282359	NK cells
CD14	AATTCCTCAGAGATGC-1	3.0245	1.02557	Monocyte
CD14	AATTCCTCAGGGTCTC-1	0.358105	0.29091	T
CD14	AATTCCTCAGGTAGTG-1	3.40183	1.07269	Monocyte
CD14	AATTCCTCATCCGTTC-1	3.43655	1.07372	Monocyte
CD14	AATTCCTGTGGTCTAT-1	0.429847	0.326841	T
CD14	AATTCCTTCAGCGCGT-1	0.293308	0.201858	T
CD14	AATTCCTTCAGCGGAA-1	0.396428	0.23747	T
CD14	AATTCCTTCATTTGTC-1	0.40617	0.174609	T
CD14	AATTTCCCAAGATTGA-1	0.360137	0.367749	T
CD14	AATTTCCGTGAAGCGT-1	0.597402	0.117673	B
CD14	AATTTCCGTTGCTCCT-1	0.409733	0.27176	T
CD14	AATTTCCTCAAAGGAT-1	0.261662	0.386865	T
CD14	AATTTCCTCAAGTGTC-1	3.61744	1.31388	Monocyte
CD14	ACAAAGAAGGCTCACC-1	0.361876	0.252046	T
CD14	ACAAAGAAGTCATAGA-1	2.61463	1.10256	Monocyte
CD14	ACAAAGACAAATCAAG-1	0.426668	0.327547	NK cells
CD14	ACAAAGACACACAGAG-1	3.15983	1.24075	Monocyte
CD14	ACAAAGACACTACCGG-1	0.337602	0.347776	NK cells
CD14	ACAAAGAGTCATCGCG-1	0.350211	0.267925	T
CD14	ACAAAGAGTTAAGAAC-1	0.287747	0.287705	T
CD14	ACAAAGAGTTAGGCCC-1	0.465631	0.240092	T
CD14	ACAACCAAGTTGAAGT-1	0.446095	0.228298	T
CD14	ACAACCAAGTTGCTCA-1	0.43683	0.193888	T
CD14	ACAACCACAACCGATT-1	3.47233	1.26109	Monocyte
CD14	ACAACCACACTTCTCG-1	0.274419	0.33976	NK cells
CD14	ACAACCACATGACACT-1	0.468241	0.140188	T
CD14	ACAACCAGTCGAGCTC-1	3.56572	1.30756	Monocyte
CD14	ACAAGCTAGACCCGCT-1	0.241084	0.265683	T
CD14	ACAAGCTAGGCACTCC-1	0.349875	0.30085	T
CD14	ACAAGCTCAACGCCCA-1	3.30201	1.11869	Monocyte
CD14	ACAAGCTCAGGGATAC-1	0.279354	0.322456	T
CD14	ACAAGCTCATAAGCGG-1	3.21232	0.999791	Monocyte
CD14	ACAAGCTCATTCCTCG-1	0.351359	0.233545	T
CD14	ACAAGCTTCACTACGA-1	0.461078	0.297117	T
CD14	ACAAGCTTCGAACACT-1	0.269667	0.21273	T
CD14	ACAAGCTTCGCCACTT-1	0.538122	0.297117	NK cells
CD14	ACACAGTAGTCATAGA-1	3.17667	1.09015	Monocyte
CD14	ACACAGTAGTTACGGG-1	0.342917	0.283546	T
CD14	ACACAGTCAGTTTCGA-1	0.484293	0.188386	T
CD14	ACACAGTGTCACAATC-1	0.275144	0.335619	T
CD14	ACACAGTTCACCCTGT-1	0.349634	0.290558	T
CD14	ACACAGTTCGGTTAGT-1	0.30809	0.276998	T
CD14	ACACCAAAGACTACGG-1	0.329959	0.367878	T
CD14	ACACCAAAGATGACAT-1	0.425241	0.279491	T
CD14	ACACCAAAGCGGCTCT-1	3.59667	1.04177	Monocyte
CD14	ACACCAAAGTCGGCCT-1	3.18944	1.08147	Monocyte
CD14	ACACCAACACAACATC-1	0.285338	0.240631	T
CD14	ACACCAACACTGATTG-1	3.52556	1.09526	Monocyte
CD14	ACACCAATCCGAACGC-1	0.34968	0.259438	T
CD14	ACACCAATCGCTGTTC-1	0.483183	0.275168	T
CD14	ACACCAATCGGACGTC-1	0.372171	0.438189	T
CD14	ACACGCGAGTAAGCAT-1	0.533413	0.19247	T
CD14	ACACGCGCACTGGAAG-1	0.558362	0.255016	T
CD14	ACACGCGCAGACCTAT-1	0.335072	0.17403	T
CD14	ACACGCGCAGTAGTTC-1	3.07026	1.16421	Monocyte
CD14	ACACGCGGTCAATCTG-1	0.29322	0.248912	T
CD14	ACACGCGGTCTCCCTA-1	3.4865	1.20208	Monocyte
CD14	ACACGCGTCTTTCAGT-1	0.505468	0.254808	T
CD14	ACACGCGTCTTTGGAG-1	3.50713	1.07824	Monocyte
CD14	ACACTGAAGAAGCGAA-1	3.08424	1.15635	Monocyte
CD14	ACACTGACAAGTGTCT-1	0.339245	0.249948	T
CD14	ACACTGACATCATTGG-1	2.96521	1.02496	Monocyte
CD14	ACACTGAGTACTCCGG-1	0.285751	0.273795	T
CD14	ACACTGAGTACTCGTA-1	0.317646	0.32064	NK cells
CD14	ACACTGAGTATCGAAA-1	0.458881	0.28277	T
CD14	ACACTGAGTTTGATCG-1	2.78011	1.27305	Monocyte
CD14	ACACTGATCTCGCGTT-1	3.5677	1.05848	Monocyte
CD14	ACAGAAACAAAGACGC-1	0.465426	0.147824	T
CD14	ACAGAAACATGACTAC-1	3.55157	0.954954	Monocyte
CD14	ACAGAAAGTAGGCAGT-1	0.391498	0.203428	NK cells
CD14	ACAGCCGCAAAGGGTC-1	3.06234	0.936774	Monocyte
CD14	ACAGCCGGTCCGTTTC-1	3.52367	1.17054	Monocyte
CD14	ACAGCCGGTGCTGTCG-1	0.355309	0.219457	NK cells
CD14	ACAGCCGGTTGGGATG-1	0.429261	0.374874	NK cells
CD14	ACAGCCGTCCCTTCCC-1	0.312651	0.292991	T
CD14	ACAGCCGTCCTATTTG-1	0.440084	0.256127	T
CD14	ACAGCCGTCTCTGACC-1	0.373146	0.273191	B
CD14	ACAGGGAAGACCATGG-1	0.201001	0.140119	T
CD14	ACAGGGAAGGACTATA-1	0.379965	0.395766	T
CD14	ACAGGGAGTACCCGCA-1	0.283947	0.341442	T
CD14	ACAGGGAGTCCACAGC-1	0.296739	0.304553	NK cells
CD14	ACAGGGATCCACCTGT-1	0.434612	0.319884	T
CD14	ACAGGGATCCGCACTT-1	0.422909	0.206144	T
CD14	ACAGGGATCTCGGCTT-1	0.423462	0.174716	T
CD14	ACATCCCCACAGTCAT-1	0.198864	0.183482	T
CD14	ACATCCCCACTTCAGA-1	0.262738	0.138369	NK cells
CD14	ACATCCCCAGTGCCTG-1	3.1539	0.938117	Monocyte
CD14	ACATCCCCATGTGCCG-1	3.71323	1.08396	Monocyte
CD14	ACATCCCGTCATTGCA-1	0.36162	0.316897	T
CD14	ACATCCCGTGGTACAG-1	2.94735	1.02872	Monocyte
CD14	ACATCCCTCGAGAACG-1	3.13146	0.894244	Monocyte
CD14	ACATCCCTCTGCCTGT-1	0.562686	0.184586	T
CD14	ACATCGAAGAGGTCAC-1	0.426071	0.27456	B
CD14	ACATCGAAGGTAACTA-1	3.2772	0.982485	Monocyte
CD14	ACATCGACAAAGGCGT-1	0.486777	0.371482	B
CD14	ACATCGACACCCTAGG-1	3.06319	1.34317	Monocyte
CD14	ACATCGACACGACAGA-1	0.449852	0.405877	NK cells
CD14	ACATCGAGTATGAAAC-1	0.39968	0.21434	T
CD14	ACATCGATCGACGATT-1	0.322853	0.266043	T
CD14	ACATGCAAGTCTAACC-1	0.519733	0.217067	T
CD14	ACATGCAAGTTCTACG-1	2.59872	1.01119	Monocyte
CD14	ACATGCACAAGTACCT-1	0.415735	0.208422	T
CD14	ACATGCACACTGGAAG-1	0.422709	0.273954	T
CD14	ACATGCACAGAACTTC-1	3.60264	1.04206	Monocyte
CD14	ACATGCACAGCTGAGA-1	0.653525	0.590365	Monocyte
CD14	ACATGCACAGGCGATA-1	0.414947	0.223213	T
CD14	ACATGCAGTATCACGT-1	0.215305	0.229816	NK cells
CD14	ACATTTCAGAGACAAG-1	0.572149	0.287772	T
CD14	ACATTTCAGCGTGTCC-1	0.431395	0.313778	T
CD14	ACATTTCCAATGCAGG-1	3.49148	1.10646	Monocyte
CD14	ACATTTCCATCATTGG-1	0.441866	0.352628	B
CD14	ACATTTCGTATCGAAA-1	0.567865	0.281252	T
CD14	ACATTTCTCACGAACT-1	3.39972	1.15979	Monocyte
CD14	ACATTTCTCCCGTGTT-1	0.505293	0.288386	T
CD14	ACATTTCTCGTAGCCG-1	0.425204	0.406873	T
CD14	ACCAAACAGTCAGAGC-1	3.13983	1.17087	Monocyte
CD14	ACCAAACCAGCCTATA-1	0.367413	0.297866	T
CD14	ACCAAACCATGTTCAG-1	3.27735	1.43893	Monocyte
CD14	ACCAAACTCGGCCTTT-1	0.373044	0.332122	T
CD14	ACCAAACTCGTTCCCA-1	0.334165	0.171434	T
CD14	ACCAACAAGACACACG-1	0.486764	0.319054	T
CD14	ACCAACATCAGTCACA-1	0.522345	0.315821	T
CD14	ACCAACATCATGGTAC-1	0.302176	0.208451	T
CD14	ACCAACATCATTACTC-1	0.501389	0.260136	B
CD14	ACCAACATCGTCGCTT-1	0.377012	0.307105	T
CD14	ACCACAACAGAGCTAG-1	0.360819	0.215801	T
CD14	ACCACAACATGGCTAT-1	3.06719	1.26723	Monocyte
CD14	ACCACAAGTTAAAGTG-1	0.377126	0.303071	NK cells
CD14	ACCACAATCGTTCGCT-1	0.370389	0.308937	T
CD14	ACCATTTAGTAGAATC-1	0.367387	0.301159	NK cells
CD14	ACCATTTAGTTCCAGT-1	3.08665	1.13785	Monocyte
CD14	ACCATTTCAAGTCATC-1	0.440021	0.331351	T
CD14	ACCATTTCATGCCGAC-1	0.272318	0.256072	NK cells
CD14	ACCATTTGTCCACAGC-1	3.2495	1.15486	Monocyte
CD14	ACCATTTGTCGAATTC-1	0.238187	0.21659	T
CD14	ACCATTTGTTCCGCTT-1	0.249367	0.25874	NK cells
CD14	ACCATTTTCTGAGAAA-1	0.361211	0.233642	NK cells
CD14	ACCCAAACAATTGGTC-1	0.535632	0.415897	Monocyte
CD14	ACCCAAACACAATTCG-1	0.409915	0.218575	T
CD14	ACCCAAACACGCTATA-1	0.354735	0.328027	T
CD14	ACCCAAACAGCAAGAC-1	0.437499	0.25443	T
CD14	ACCCAAAGTAGGACTG-1	3.60334	1.17624	Monocyte
CD14	ACCCAAAGTTGCCGAC-1	3.31429	1.18865	Monocyte
CD14	ACCCAAATCTCGCAGG-1	0.290149	0.206516	T
CD14	ACCCTCAAGCATTTCG-1	3.11851	1.10042	Monocyte
CD14	ACCCTCAAGCTGAAAT-1	0.358838	0.169517	NK cells
CD14	ACCCTCACAGCAGAAC-1	0.418759	0.273236	T
CD14	ACCCTCAGTGATACTC-1	0.414012	0.436321	T
CD14	ACCCTCATCACAACCA-1	0.460411	0.256707	T
CD14	ACCCTCATCTGGTTGA-1	0.613361	0.414898	Monocyte
CD14	ACCCTCATCTTGGATG-1	0.288036	0.227205	T
CD14	ACCCTTGAGATTGATG-1	2.60259	1.00198	Monocyte
CD14	ACCCTTGAGGGCCTCT-1	0.605184	0.332489	T
CD14	ACCCTTGAGGTTGACG-1	0.437702	0.246088	T
CD14	ACCCTTGAGTAGCCAG-1	0.468209	0.183571	T
CD14	ACCCTTGCAAGTGGCA-1	0.374358	0.304111	T
CD14	ACCCTTGTCAGCGTCG-1	3.30739	1.18883	Monocyte
CD14	ACCCTTGTCCAAAGGG-1	3.39107	1.20449	Monocyte
CD14	ACCCTTGTCGAACGCC-1	0.30348	0.319364	T
CD14	ACCGTTCAGTTGTCAC-1	0.368803	0.318002	B
CD14	ACCGTTCGTACCCAGC-1	0.35487	0.200559	T
CD14	ACCGTTCGTACTGCGC-1	3.48289	1.25181	Monocyte
CD14	ACCGTTCGTGCCTTCT-1	0.96749	0.541655	Monocyte
CD14	ACCGTTCGTTCGAGCC-1	0.30143	0.197544	T
CD14	ACCGTTCTCTCGGCTT-1	0.349962	0.267821	T
CD14	ACCTACCAGAGCTGCA-1	0.577958	0.279996	B
CD14	ACCTACCAGCCTGCCA-1	0.359454	0.212897	T
CD14	ACCTACCAGCGTATGG-1	3.54377	1.17624	Monocyte
CD14	ACCTACCAGGCTAACG-1	0.347003	0.0947755	T
CD14	ACCTACCCAACGTATC-1	0.411051	0.176589	T
CD14	ACCTACCCACGTATAC-1	3.19558	1.15377	Monocyte
CD14	ACCTACCCATCATGAC-1	3.05695	1.27156	Monocyte
CD14	ACCTACCGTATGCGTT-1	0.260646	0.0562685	T
CD14	ACCTACCGTGATACCT-1	3.0805	1.17386	Monocyte
CD14	ACCTACCTCACCCTCA-1	0.313601	0.353292	T
CD14	ACCTACCTCCCGATCT-1	0.563091	0.161748	T
CD14	ACCTGAAAGAAGCTGC-1	0.300598	0.125572	T
CD14	ACCTGAAAGGCTCTCG-1	3.01329	1.16231	Monocyte
CD14	ACCTGAAAGGGCATGT-1	0.274274	0.18877	T
CD14	ACCTGAACATCTCAAG-1	0.391935	0.247697	T
CD14	ACCTGAAGTAGCTAAA-1	2.86281	1.25839	Monocyte
CD14	ACCTGTCAGCCATCCG-1	3.25618	0.992081	Monocyte
CD14	ACCTGTCAGGATTTGA-1	0.440446	0.257102	T
CD14	ACCTGTCCAATATCCG-1	0.210413	0.239194	NK cells
CD14	ACCTGTCCACCTGCGA-1	0.366332	0.319986	T
CD14	ACCTGTCGTAAGTCAA-1	3.21334	0.956321	Monocyte
CD14	ACCTGTCGTATGGGAC-1	0.337639	0.316086	NK cells
CD14	ACCTGTCGTGATTCTG-1	3.14012	1.11526	Monocyte
CD14	ACCTGTCGTGGATTTC-1	0.41509	0.195137	T
CD14	ACCTGTCTCCTCACCA-1	0.360668	0.284146	T
CD14	ACCTGTCTCTCTATGT-1	0.431684	0.279594	T
CD14	ACGATCAAGGGCAAGG-1	2.81748	1.07634	Monocyte
CD14	ACGATCAAGTCCCAAT-1	0.537314	0.192545	T
CD14	ACGATCAAGTGGTTGG-1	0.403735	0.253744	T
CD14	ACGATCACAGTTGGTT-1	0.293053	0.305968	T
CD14	ACGATCACATCGATCA-1	0.491241	0.233773	NK cells
CD14	ACGATCACATTGACTG-1	0.531191	0.205837	T
CD14	ACGATCAGTCGAAACG-1	0.453102	0.322183	T
CD14	ACGATCAGTCTTGCGG-1	3.61247	1.08844	Monocyte
CD14	ACGATCATCTCGCAGG-1	0.560407	0.268339	T
CD14	ACGATGTAGGTTTACC-1	3.25733	1.00344	Monocyte
CD14	ACGATGTAGTAACCTC-1	0.414806	0.301318	NK cells
CD14	ACGATGTCACAGCTTA-1	0.39474	0.205823	NK cells
CD14	ACGATGTGTAGATTGA-1	0.35444	0.293988	T
CD14	ACGATGTGTATGTGTC-1	0.26921	0.181565	NK cells
CD14	ACGATGTGTCTCGACG-1	3.42709	1.13419	Monocyte
CD14	ACGATGTTCTTGTGCC-1	3.24817	1.18437	Monocyte
CD14	ACGCACGAGAACCGCA-1	0.231963	0.332498	T
CD14	ACGCACGAGACATAAC-1	3.55401	1.06777	Monocyte
CD14	ACGCACGCAAACACGG-1	0.615915	0.221369	T
CD14	ACGCACGCACTGAATC-1	0.339824	0.209904	T
CD14	ACGCACGGTGCGTTTA-1	0.38008	0.384681	T
CD14	ACGCACGGTTCTAAGC-1	0.267022	0.268781	T
CD14	ACGCACGTCAGATTGC-1	0.210268	0.224565	T
CD14	ACGCACGTCTTGCAGA-1	0.516165	0.17374	B
CD14	ACGGAAGAGACTCTAC-1	0.502501	0.331631	T
CD14	ACGGAAGAGGTCTGGA-1	3.33766	0.995547	Monocyte
CD14	ACGGAAGAGGTGCTAG-1	0.357323	0.304019	NK cells
CD14	ACGGAAGGTCAAGCCC-1	0.369366	0.297922	B
CD14	ACGGAAGGTTCCACGG-1	3.15935	1.17253	Monocyte
CD14	ACGGAAGTCAACACCA-1	0.466846	0.194605	T
CD14	ACGGAAGTCATGCGGC-1	0.319943	0.244894	T
CD14	ACGGAAGTCGTGGAAG-1	2.24094	0.860094	Monocyte
CD14	ACGGGTCAGACGCCAA-1	0.390447	0.1211	T
CD14	ACGGGTCAGCGATGCA-1	0.412964	0.258546	T
CD14	ACGGGTCAGGTCACTT-1	0.416584	0.214048	T
CD14	ACGGGTCCACTGTCGG-1	3.04817	0.989136	Monocyte
CD14	ACGGGTCGTAACATAG-1	0.388429	0.305623	T
CD14	ACGGGTCGTACTCGAT-1	0.293748	0.174045	T
CD14	ACGGGTCGTTACCCTC-1	0.397702	0.213237	T
CD14	ACGGGTCTCGAGATAA-1	0.219734	0.220834	T
CD14	ACGGGTCTCTCAACCC-1	0.518115	0.325714	B
CD14	ACGGGTCTCTGCACCT-1	0.456829	0.278425	B
CD14	ACGGTCGGTCTGTAAC-1	3.60606	1.05272	Monocyte
CD14	ACGGTCGGTTCGTTCC-1	0.467019	0.155216	T
CD14	ACGGTCGTCCACTGAA-1	0.361221	0.261644	T
CD14	ACGGTTAAGAAGAACG-1	0.390385	0.346583	T
CD14	ACGGTTAAGGTCGTAG-1	3.29235	1.12161	Monocyte
CD14	ACGGTTAAGTTCATGC-1	0.427489	0.359393	T
CD14	ACGGTTACAACCGACC-1	3.63198	1.06574	Monocyte
CD14	ACGGTTACACCACTGG-1	0.390694	0.264417	NK cells
CD14	ACGGTTACATACAGAA-1	1.38806	0.504133	Monocyte
CD14	ACGGTTACATAGCACT-1	3.49078	1.14663	Monocyte
CD14	ACGGTTAGTACGAGCA-1	0.389991	0.302222	T
CD14	ACGGTTAGTAGCTCGC-1	0.265897	0.384085	T
CD14	ACGGTTAGTGAATATG-1	0.256697	0.190365	B
CD14	ACGTAACAGGACAAGA-1	0.346609	0.323529	T
CD14	ACGTAACAGTCTAGAA-1	0.369526	0.234119	T
CD14	ACGTAACCACCAACAT-1	0.356106	0.235177	T
CD14	ACGTAACCACGATAGG-1	0.371998	0.23263	B
CD14	ACGTAACTCACAAGGG-1	0.355661	0.21206	B
CD14	ACGTAACTCCTAAGTG-1	3.10667	1.11634	Monocyte
CD14	ACGTACAAGCCTCAAT-1	3.28546	1.093	Monocyte
CD14	ACGTACAAGGATATAC-1	0.263205	0.21893	T
CD14	ACGTACAAGGCTCTCG-1	2.76692	1.19617	Monocyte
CD14	ACGTACACAAGAGAGA-1	0.375456	0.27456	B
CD14	ACGTACAGTGCTCCGA-1	2.96065	1.11706	Monocyte
CD14	ACGTACATCACAATGC-1	0.479385	0.250848	NK cells
CD14	ACGTACATCGGTATGT-1	0.619251	0.2505	B
CD14	ACGTAGTCAGCAGACA-1	0.307695	0.330554	T
CD14	ACGTAGTCAGGGTTGA-1	0.453909	0.334159	T
CD14	ACGTAGTCAGTCCCGA-1	2.955	0.907394	Monocyte
CD14	ACGTAGTGTATCCTTT-1	0.548917	0.338967	NK cells
CD14	ACGTAGTGTTCAAACC-1	0.386152	0.190511	T
CD14	ACGTAGTTCACCCATC-1	0.487189	0.249776	B
CD14	ACGTAGTTCATGAAAG-1	3.24891	1.0352	Monocyte
CD14	ACGTCCTAGAACTTCC-1	3.25795	1.18997	Monocyte
CD14	ACGTCCTAGGCTTTCA-1	0.198718	0.363282	NK cells
CD14	ACGTCCTAGGTTGACG-1	0.357263	0.298192	T
CD14	ACGTCCTCACCCTATC-1	0.369346	0.254893	T
CD14	ACGTCCTCACCTGCGA-1	0.368985	0.224766	T
CD14	ACGTCCTTCTTCGGAA-1	0.428197	0.2436	T
CD14	ACGTTCCAGGTGGCTA-1	0.354535	0.267906	T
CD14	ACGTTCCTCGGATAAA-1	0.361706	0.234766	T
CD14	ACTACGAAGGCCGCTT-1	0.265797	0.289875	T
CD14	ACTACGACAGCATTGT-1	0.369398	0.204759	T
CD14	ACTACGAGTCGATTTG-1	0.461765	0.128074	NK cells
CD14	ACTACGAGTCTTTATC-1	0.602371	0.238249	T
CD14	ACTACGAGTGCCTTTC-1	0.295154	0.336958	B
CD14	ACTACGAGTGGACCAA-1	0.458632	0.282975	NK cells
CD14	ACTACGAGTTCGTACA-1	0.487433	0.286272	T
CD14	ACTACGATCCCGTGAG-1	0.450549	0.285927	T
CD14	ACTACGATCTGGGATT-1	0.277417	0.351895	T
CD14	ACTATCTAGGAAAGTG-1	0.369674	0.334911	T
CD14	ACTATCTGTATCACCA-1	0.266402	0.312989	T
CD14	ACTATCTGTTCTCTCG-1	3.34901	1.14018	Monocyte
CD14	ACTATCTTCAAATAGG-1	0.520493	0.35224	T
CD14	ACTATCTTCGGTCGGT-1	3.33351	1.10204	Monocyte
CD14	ACTATCTTCGTCCTTG-1	0.347534	0.233629	NK cells
CD14	ACTATGGAGAGGCGGA-1	0.381274	0.210965	T
CD14	ACTATGGAGCCTCAAT-1	0.376777	0.175267	T
CD14	ACTATGGAGGGTGGGA-1	0.233548	0.297451	NK cells
CD14	ACTATGGCAGTAGATA-1	0.480697	0.336434	T
CD14	ACTATGGGTAGATTGA-1	3.698	1.03076	Monocyte
CD14	ACTATGGGTGGCTAGA-1	0.360106	0.27099	NK cells
CD14	ACTATGGGTTGGTAGG-1	0.407978	0.368049	T
CD14	ACTATGGGTTTAGACC-1	0.325215	0.297146	T
CD14	ACTATGGTCTTCGTGC-1	0.227876	0.244269	T
CD14	ACTATTCCAAATACGA-1	0.460421	0.292817	T
CD14	ACTATTCCAAGTGCTT-1	0.35427	0.371601	NK cells
CD14	ACTATTCTCCAACCAA-1	0.293008	0.253383	NK cells
CD14	ACTATTCTCCCTTCCC-1	2.90666	1.0885	Monocyte
CD14	ACTCCCACAAGGTTGG-1	0.143731	0.30723	T
CD14	ACTCCCACAAGTCATC-1	0.283601	0.250078	T
CD14	ACTCCCACACTGGCCA-1	0.379441	0.287109	T
CD14	ACTCCCAGTGCTCCGA-1	3.64351	0.952755	Monocyte
CD14	ACTCCCAGTTAGAAAC-1	0.452095	0.212192	T
CD14	ACTCCCATCGACATCA-1	3.50968	1.09358	Monocyte
CD14	ACTCTCGAGCTGGAGT-1	0.288391	0.326919	T
CD14	ACTCTCGAGCTGGCCT-1	0.28202	0.308458	T
CD14	ACTCTCGCAAACACGG-1	0.580304	0.207956	B
CD14	ACTCTCGCAAGGTCGA-1	0.369292	0.29973	T
CD14	ACTCTCGCAGGTGTGA-1	0.173165	0.326677	T
CD14	ACTCTCGCATCTCATT-1	0.446123	0.348988	NK cells
CD14	ACTCTCGGTAGCGAGT-1	0.176234	0.411161	T
CD14	ACTCTCGGTGAACCGA-1	0.376841	0.229265	NK cells
CD14	ACTCTCGGTGTTGCCG-1	3.09253	0.776875	Monocyte
CD14	ACTCTCGGTTCAGCTA-1	0.235084	0.261094	T
CD14	ACTCTCGGTTCAGTAC-1	0.417095	0.268966	T
CD14	ACTGATGAGGGCCAAT-1	0.342012	0.211645	T
CD14	ACTGATGGTCATCCGG-1	0.463741	0.324319	NK cells
CD14	ACTGATGGTCTGCCTT-1	0.500974	0.267419	NK cells
CD14	ACTGATGTCTTCTGGC-1	0.387508	0.266665	NK cells
CD14	ACTGCAAAGAGTCTTC-1	1.50574	0.495531	Monocyte
CD14	ACTGCAAAGGGCGAGA-1	2.88023	1.09745	Monocyte
CD14	ACTGCAAAGTGCTAGG-1	0.555827	0.274505	T
CD14	ACTGCAACACGGCACT-1	0.301138	0.283607	NK cells
CD14	ACTGCAACATTGCCTC-1	3.48937	1.1132	Monocyte
CD14	ACTGCAATCACGGGCT-1	0.603823	0.199613	T
CD14	ACTGCAATCCCGTAAA-1	0.43448	0.322382	T
CD14	ACTGTCCCAACCGTGC-1	0.359882	0.318936	NK cells
CD14	ACTGTCCCAAGCAATA-1	3.2933	1.16183	Monocyte
CD14	ACTGTCCCACAGTCAT-1	0.37588	0.325244	NK cells
CD14	ACTGTCCCATTCTCCG-1	3.23513	0.866081	Monocyte
CD14	ACTGTCCGTTTGAACC-1	3.35125	1.162	Monocyte
CD14	ACTGTCCTCCTTCGAC-1	0.205578	0.291057	T
CD14	ACTGTCCTCGGAATGG-1	3.27063	1.1159	Monocyte
CD14	ACTGTGAAGACGATAT-1	0.448631	0.121053	T
CD14	ACTGTGAAGATTGAGT-1	3.53862	1.25201	Monocyte
CD14	ACTGTGAAGCTTACGT-1	3.4109	1.12754	Monocyte
CD14	ACTGTGAGTATCAAGA-1	0.440036	0.153372	T
CD14	ACTGTGATCGAATCCA-1	0.374571	0.181109	T
CD14	ACTGTGATCTAGCCAA-1	3.12155	1.18661	Monocyte
CD14	ACTGTGATCTCTGCCA-1	0.359735	0.276372	T
CD14	ACTTAGGAGAAAGTCT-1	2.77743	0.969147	Monocyte
CD14	ACTTAGGAGAACTCCT-1	0.413659	0.297061	T
CD14	ACTTAGGAGAATTCAG-1	3.41633	1.16169	Monocyte
CD14	ACTTAGGAGGAGCAAA-1	0.369676	0.216412	T
CD14	ACTTAGGAGTGTTGAA-1	0.588786	0.27475	T
CD14	ACTTAGGCAAGGCGTA-1	3.40969	1.28837	Monocyte
CD14	ACTTAGGCATACACCA-1	0.443834	0.294029	T
CD14	ACTTAGGTCGTTCATT-1	0.492365	0.247747	T
CD14	ACTTATCAGGTAGACC-1	0.343542	0.284132	T
CD14	ACTTATCCAGAGTCAG-1	0.301927	0.204027	T
CD14	ACTTATCTCAGGACAG-1	0.38569	0.113608	B
CD14	ACTTATCTCTATGCCC-1	0.495706	0.297991	T
CD14	ACTTCCGAGACTGGGT-1	0.438077	0.268585	B
CD14	ACTTCCGAGGCATCAG-1	0.560324	0.31132	B
CD14	ACTTCCGAGTCGGCAA-1	0.500209	0.273905	T
CD14	ACTTCCGCAAAGGGTC-1	3.80099	1.00975	Monocyte
CD14	ACTTCCGTCAGTGTGT-1	0.382918	0.316983	T
CD14	ACTTCCGTCCCTCTAG-1	3.43406	1.14219	Monocyte
CD14	ACTTCCGTCTCTAAGG-1	0.396168	0.201446	T
CD14	ACTTCCGTCTGAGTCA-1	0.416519	0.238712	T
CD14	ACTTCCGTCTTAGCTT-1	0.332677	0.237447	T
CD14	ACTTCGCAGACCGTTT-1	0.409777	0.299298	T
CD14	ACTTCGCAGCTAGAAT-1	3.35817	1.17918	Monocyte
CD14	ACTTCGCAGTCGAAAT-1	0.258015	0.232437	NK cells
CD14	ACTTCGCAGTGCGACA-1	3.35504	1.19279	Monocyte
CD14	ACTTCGCCAATCGCAT-1	0.303784	0.308255	T
CD14	ACTTCGCGTCGGAAAC-1	0.326822	0.219562	NK cells
CD14	ACTTCGCGTTCGGCGT-1	0.232492	0.286172	T
CD14	ACTTCGCTCTCTCGCA-1	0.436859	0.169213	T
CD14	ACTTTCAAGCCATGCC-1	0.39385	0.414532	B
CD14	ACTTTCAAGCGCAATG-1	0.256836	0.206751	T
CD14	ACTTTCACAAGCACCC-1	0.540334	0.424283	B
CD14	ACTTTCACAGTTCTAG-1	3.0707	1.2	Monocyte
CD14	ACTTTCAGTAACAGTA-1	0.221584	0.27226	T
CD14	ACTTTCAGTTTGGCTA-1	0.374957	0.255016	T
CD14	ACTTTCATCAATCCGA-1	0.221738	0.235637	NK cells
CD14	ACTTTCATCTGGACTA-1	0.283146	0.188886	T
CD14	ACTTTGTAGATTGTGA-1	0.43142	0.441665	T
CD14	ACTTTGTCAGCTCCTT-1	3.24222	1.13088	Monocyte
CD14	ACTTTGTGTTGTAGCT-1	0.415297	0.306818	NK cells
CD14	ACTTTGTTCTCCAATT-1	3.55557	1.28208	Monocyte
CD14	AGAAATGCAACCGACC-1	0.421281	0.385312	NK cells
CD14	AGAAATGGTGAGTTTC-1	3.87117	1.1291	Monocyte
CD14	AGAAATGTCACAATGC-1	0.296238	0.435119	T
CD14	AGAAATGTCTTCGTGC-1	0.397233	0.335147	T
CD14	AGAAATGTCTTTCAGT-1	0.2551	0.222514	T
CD14	AGAACAAGTCGATTAC-1	0.352387	0.301308	NK cells
CD14	AGAACCTAGGCTTAGG-1	0.322902	0.170266	T
CD14	AGAACCTCAATCTAGC-1	0.469297	0.232911	T
CD14	AGAACCTGTGTGGTCC-1	0.250695	0.250178	T
CD14	AGAACCTTCAGCGTCG-1	0.306611	0.319037	T
CD14	AGAAGCGAGGATCACG-1	0.445973	0.251952	T
CD14	AGAAGCGAGGGTAGCT-1	3.20777	1.06926	Monocyte
CD14	AGAAGCGCACCAAATC-1	0.472797	0.36456	T
CD14	AGAAGCGCACGTACAT-1	0.398049	0.283746	NK cells
CD14	AGAAGCGCAGGACAGT-1	3.55401	1.09002	Monocyte
CD14	AGAAGCGTCAAGCCCG-1	0.426021	0.277432	T
CD14	AGAAGCGTCACCTACC-1	0.438701	0.28672	T
CD14	AGAAGCGTCTCATTGT-1	0.342423	0.560226	NK cells
CD14	AGAAGTAAGCGAAACC-1	0.387575	0.293083	B
CD14	AGAAGTAAGCGACAGT-1	0.285955	0.273894	NK cells
CD14	AGAAGTAAGTATGATG-1	0.485153	0.29502	T
CD14	AGAAGTATCGACACCG-1	3.24565	1.19272	Monocyte
CD14	AGAAGTATCTAAGCGT-1	0.480941	0.290141	T
CD14	AGACAAAAGTCGGGAT-1	3.10859	1.25453	Monocyte
CD14	AGACAAACATGGAATA-1	1.87559	0.811995	Monocyte
CD14	AGACAAAGTATTCCTT-1	3.41331	1.19127	Monocyte
CD14	AGACAAATCGCGGTAC-1	0.570973	0.216841	T
CD14	AGACACTAGGAGGGTG-1	0.336281	0.358674	NK cells
CD14	AGACACTCAGAATCGG-1	0.329523	0.16576	NK cells
CD14	AGACACTCAGCTCGGT-1	0.404052	0.301764	T
CD14	AGACACTGTTGTAGCT-1	0.44705	0.307407	NK cells
CD14	AGACACTGTTTATGCG-1	0.289481	0.301616	T
CD14	AGACACTTCACCATGA-1	3.8781	1.30097	Monocyte
CD14	AGACACTTCCACAAGT-1	0.575594	0.265434	T
CD14	AGACACTTCGGTAGAG-1	3.30158	1.18049	Monocyte
CD14	AGACAGGAGTCCCGAC-1	0.402397	0.218651	NK cells
CD14	AGACAGGGTCTGGTTA-1	0.429405	0.254722	T
CD14	AGACAGGGTTAGGGAC-1	3.29993	1.13621	Monocyte
CD14	AGACAGGTCGAACTCA-1	0.337783	0.318229	NK cells
CD14	AGACCATAGGACTAAT-1	3.28197	1.11988	Monocyte
CD14	AGACCATAGTCGCCCA-1	0.393446	0.302383	T
CD14	AGACCATCAATCTCTT-1	3.46169	1.1488	Monocyte
CD14	AGACCATCAATTGCAC-1	3.71978	1.09324	Monocyte
CD14	AGACCATCATGTCTAG-1	3.02451	1.10979	Monocyte
CD14	AGACCATGTGAATTGA-1	3.01784	1.10722	Monocyte
CD14	AGACCATGTGGTCTGC-1	3.50355	1.07665	Monocyte
CD14	AGACCATTCAAGTGGG-1	0.462691	0.172988	T
CD14	AGACCATTCGGCATAT-1	0.559162	0.321039	B
CD14	AGACCATTCGTCGGGT-1	0.290977	0.264622	B
CD14	AGACCATTCTTAGCCC-1	0.471852	0.349778	T
CD14	AGACCCGAGCTATCCA-1	0.358785	0.241378	NK cells
CD14	AGACCCGAGTAAACGT-1	0.385793	0.209098	T
CD14	AGACCCGCACCCAACG-1	0.610509	0.224034	B
CD14	AGACCCGCAGAGACTG-1	0.411798	0.31454	T
CD14	AGACCCGCAGCACAGA-1	0.365931	0.258014	T
CD14	AGACCCGCATCGCCTT-1	3.30755	1.07357	Monocyte
CD14	AGACCCGGTCGATTAC-1	0.299517	0.31354	T
CD14	AGACCCGTCAGGAAGC-1	0.392827	0.210659	B
CD14	AGACCCGTCGGCCTTT-1	0.440703	0.28191	T
CD14	AGACCCGTCTCCGTGT-1	0.607341	0.342379	B
CD14	AGACTCAAGCCTCATA-1	0.209876	0.364062	T
CD14	AGACTCAAGCGGGTTA-1	0.186671	0.120097	T
CD14	AGACTCACAATCACGT-1	3.102	1.09897	Monocyte
CD14	AGACTCACACAAGCTT-1	0.345105	0.321803	T
CD14	AGACTCACACTGAATC-1	3.10673	0.949398	Monocyte
CD14	AGACTCACAGCGACCT-1	3.27034	1.13193	Monocyte
CD14	AGACTCACAGCGAGTA-1	3.05821	1.08191	Monocyte
CD14	AGACTCAGTCGAATGG-1	0.46697	0.309661	T
CD14	AGACTCAGTCTGTTAG-1	2.75541	0.924759	Monocyte
CD14	AGACTCAGTGGCTACC-1	0.396256	0.261213	T
CD14	AGACTCATCAGCCTTC-1	0.45771	0.461475	T
CD14	AGACTCATCGGCATAT-1	3.4919	1.25477	Monocyte
CD14	AGAGAATAGCTGACAG-1	0.205567	0.282733	T
CD14	AGAGAATAGTGATGGC-1	3.15749	1.13903	Monocyte
CD14	AGAGAATCATAAGCAA-1	0.427556	0.269233	T
CD14	AGAGAATGTCGTTATG-1	0.414016	0.123957	T
CD14	AGAGAATGTGCATGAG-1	3.74012	1.25493	Monocyte
CD14	AGAGAATTCGTTCTGC-1	0.48576	0.476958	T
CD14	AGAGAATTCTGTCAGA-1	0.369875	0.37342	NK cells
CD14	AGAGAGCAGAGCCGAT-1	0.370892	0.328499	T
CD14	AGAGAGCAGAGTGTTA-1	0.560229	0.28753	B
CD14	AGAGAGCCAACTTGGT-1	0.318321	0.211969	T
CD14	AGAGAGCGTACGGGAT-1	0.395843	0.236138	T
CD14	AGAGAGCGTATTTCGG-1	0.360709	0.214919	NK cells
CD14	AGAGAGCGTCACTTCC-1	0.459336	0.226786	T
CD14	AGAGAGCGTTTAGAGA-1	3.4417	1.20237	Monocyte
CD14	AGAGAGCTCCGACGGT-1	0.460069	0.243129	NK cells
CD14	AGAGCAGAGAGCCGAT-1	0.317996	0.178502	NK cells
CD14	AGAGCAGAGTACGTCT-1	0.341629	0.246471	T
CD14	AGAGCAGCACGTAGAG-1	3.22166	1.05014	Monocyte
CD14	AGAGCAGTCCATTTAC-1	0.320989	0.278315	NK cells
CD14	AGAGCAGTCGCAGATT-1	0.248487	0.225529	NK cells
CD14	AGAGCCCAGCTCCACG-1	3.40689	1.22725	Monocyte
CD14	AGAGCCCCAAATTGGA-1	0.423543	0.33222	B
CD14	AGAGCCCCAACAGATA-1	0.344284	0.210641	T
CD14	AGAGCCCCAACTTGCA-1	0.29997	0.208296	T
CD14	AGAGCCCCAAGGGTCA-1	0.475477	0.357615	T
CD14	AGAGCCCCACAATGAA-1	2.81066	1.08506	Monocyte
CD14	AGAGCCCCACACCGCA-1	0.504181	0.20165	T
CD14	AGAGCCCGTTGTAGCT-1	3.40173	1.22788	Monocyte
CD14	AGAGCCCTCCATCGTC-1	0.343842	0.308362	NK cells
CD14	AGAGCCCTCCATCTCG-1	0.405579	0.222243	NK cells
CD14	AGAGCCCTCGAACGGA-1	2.47364	0.877895	Monocyte
CD14	AGAGCCCTCGTGGAAG-1	0.434477	0.270041	T
CD14	AGAGCCCTCTGTAAGC-1	0.332047	0.288362	T
CD14	AGAGCCCTCTTGAGCA-1	3.12033	0.998882	Monocyte
CD14	AGATAGACACATAACC-1	0.433184	0.261831	T
CD14	AGATAGACACCTGCTT-1	3.31787	1.28998	Monocyte
CD14	AGATAGAGTAGCACGA-1	0.436387	0.247267	T
CD14	AGATAGATCACTCCGT-1	0.299667	0.342945	T
CD14	AGATAGATCCTGTTAT-1	0.376699	0.307661	B
CD14	AGATCCAAGTTGCCCG-1	0.204504	0.239377	T
CD14	AGATCGTAGCTGAAAT-1	0.25447	0.252594	T
CD14	AGATCGTAGGCGATAC-1	0.236223	0.404358	T
CD14	AGATCGTCAATTCTTC-1	3.21464	0.793082	Monocyte
CD14	AGATCGTCAGAGATGC-1	2.94057	0.997451	Monocyte
CD14	AGATCGTGTGTCTTCC-1	2.0334	0.723677	Monocyte
CD14	AGATGAAAGCATCCTA-1	0.367783	0.342872	B
CD14	AGATGAACACGCTGTG-1	0.367664	0.382122	NK cells
CD14	AGATGAATCATCTACT-1	0.374742	0.205789	T
CD14	AGATGAATCATTCATC-1	0.434172	0.334412	T
CD14	AGATGCTAGCAATAAC-1	0.457657	0.245573	T
CD14	AGATGCTCACTGTCCT-1	0.329683	0.350363	NK cells
CD14	AGATGCTCATCTCCCA-1	2.70705	1.02699	Monocyte
CD14	AGATGCTGTACAGTAA-1	0.601335	0.186671	B
CD14	AGATGCTGTGTTTGCA-1	0.377483	0.383638	NK cells
CD14	AGATGCTGTTGACTGT-1	0.268799	0.359951	T
CD14	AGATGCTTCACATACG-1	3.43714	1.28069	Monocyte
CD14	AGATGCTTCAGCCTTC-1	0.0984915	0.200231	T
CD14	AGCATCAAGTCTAGCT-1	0.43672	0.316589	T
CD14	AGCATCACAAATGAGT-1	0.226131	0.285683	T
CD14	AGCATCACACTAACGT-1	0.270527	0.199343	NK cells
CD14	AGCATCACAGGGAGAG-1	2.74252	0.916533	Monocyte
CD14	AGCATCAGTCGAGTTT-1	0.404285	0.28575	B
CD14	AGCATCAGTTGGATCT-1	0.461278	0.238472	T
CD14	AGCATCATCACCCATC-1	3.68606	1.16809	Monocyte
CD14	AGCATCATCCGACAGC-1	0.314988	0.182165	T
CD14	AGCATCATCTTCGATT-1	0.48733	0.287787	T
CD14	AGCCAATCAAGCGGAT-1	0.305881	0.369005	T
CD14	AGCCAATCAATAGTCC-1	0.381939	0.334456	T
CD14	AGCCAATCACACGGAA-1	0.452533	0.331427	NK cells
CD14	AGCCAATCACTGTCGG-1	0.557763	0.182651	NK cells
CD14	AGCCAATCAGAATTCC-1	0.268761	0.299795	NK cells
CD14	AGCCAATCAGTAGATA-1	0.522323	0.430603	NK cells
CD14	AGCCAATCATCAACCA-1	0.430332	0.260091	B
CD14	AGCCAATGTACTGAGG-1	0.521547	0.165071	T
CD14	AGCCAATGTAGTGCGA-1	3.21802	1.17382	Monocyte
CD14	AGCCAATGTCATAACC-1	0.252103	0.298685	T
CD14	AGCCAATGTGTGAATA-1	0.455485	0.571648	Monocyte
CD14	AGCCAATGTTTCCCAC-1	3.55251	1.17909	Monocyte
CD14	AGCCAATTCGGCTTGG-1	0.399595	0.232488	T
CD14	AGCCACGAGACCTCCG-1	0.322184	0.313145	T
CD14	AGCCACGAGGCCCGTT-1	0.441488	0.280883	T
CD14	AGCCACGGTGACTATC-1	0.307824	0.251934	T
CD14	AGCCACGTCGCAGTGC-1	3.4972	0.972634	Monocyte
CD14	AGCCACGTCTCTTAAC-1	2.67073	0.830317	Monocyte
CD14	AGCCACGTCTGGTGGC-1	0.561108	0.18166	T
CD14	AGCCACGTCTTCGTAT-1	0.371917	0.388388	NK cells
CD14	AGCCAGCAGGACGCTA-1	0.351274	0.282969	T
CD14	AGCCAGCAGGATCACG-1	0.492094	0.174677	T
CD14	AGCCAGCAGGTCATAA-1	3.17614	1.16407	Monocyte
CD14	AGCCAGCCAATAAGGT-1	0.32688	0.244525	T
CD14	AGCCAGCGTACTCCGG-1	0.359731	0.270688	T
CD14	AGCCAGCGTGATTCAC-1	0.455059	0.282252	T
CD14	AGCCAGCGTGTTATCG-1	3.55723	1.20903	Monocyte
CD14	AGCCAGCTCACTGGGC-1	0.331015	0.220426	NK cells
CD14	AGCCAGCTCATTGCGA-1	0.399509	0.296075	T
CD14	AGCCAGCTCGAGTCTA-1	2.93753	1.00974	Monocyte
CD14	AGCGATTCAAAGCAAT-1	0.474854	0.368162	T
CD14	AGCGATTCACGCTGTG-1	0.358508	0.313276	T
CD14	AGCGATTGTGACATCT-1	0.48368	0.248668	T
CD14	AGCGATTGTGATGTAA-1	3.29556	1.03099	Monocyte
CD14	AGCGATTGTTCGGCCA-1	0.477053	0.281949	B
CD14	AGCGATTGTTGACTAC-1	0.580683	0.294634	T
CD14	AGCGATTTCCATGAGT-1	0.381539	0.161672	T
CD14	AGCGCCAAGCCGATAG-1	3.15226	1.039	Monocyte
CD14	AGCGCCACACGACGCT-1	0.543245	0.268808	B
CD14	AGCGCCACATATGAAG-1	0.413764	0.189391	NK cells
CD14	AGCGCCACATTGAAAG-1	0.348435	0.228319	T
CD14	AGCGCCAGTGCCGGTT-1	3.21668	1.16098	Monocyte
CD14	AGCGCCAGTTCCTACC-1	3.35812	1.07396	Monocyte
CD14	AGCGCCATCTCAACGA-1	0.335954	0.304612	T
CD14	AGCGCTGCATCTTAGG-1	0.294315	0.458013	T
CD14	AGCGCTGGTGACAACG-1	0.259225	0.285432	T
CD14	AGCGCTGGTTCTCCCA-1	0.496429	0.318243	T
CD14	AGCGCTGGTTGCAACT-1	0.291192	0.301369	T
CD14	AGCGCTGTCACCGACG-1	0.437246	0.218122	B
CD14	AGCGTATAGAGCAGTC-1	0.316442	0.339191	B
CD14	AGCGTATAGAGGCGTT-1	0.447546	0.376558	NK cells
CD14	AGCGTATAGATTGCGG-1	0.493247	0.25493	T
CD14	AGCGTATAGGATTTCC-1	0.59367	0.368659	T
CD14	AGCGTATAGGTATAGT-1	0.458845	0.31005	B
CD14	AGCGTATAGGTGGGTT-1	0.413741	0.317315	T
CD14	AGCGTATAGTCGTCTA-1	0.222454	0.285355	B
CD14	AGCGTATCAAATCAAG-1	0.334773	0.29529	T
CD14	AGCGTATCATCCAACA-1	0.478338	0.277753	T
CD14	AGCGTATCATGACTAC-1	0.399149	0.224151	T
CD14	AGCGTATGTCTAGATC-1	3.11702	0.99977	Monocyte
CD14	AGCGTATGTGTGACCC-1	2.85444	1.02483	Monocyte
CD14	AGCGTATGTTCGGTAT-1	0.514076	0.336479	T
CD14	AGCGTATGTTGCCGAC-1	3.64775	1.20684	Monocyte
CD14	AGCGTATTCTAGTTCT-1	0.436744	0.364984	B
CD14	AGCGTCGAGCTCATAC-1	0.517445	0.256885	T
CD14	AGCGTCGCAACTGCTA-1	0.25052	0.257293	T
CD14	AGCGTCGCACATACTG-1	0.580187	0.400325	T
CD14	AGCGTCGTCCGTGACG-1	3.34313	1.03054	Monocyte
CD14	AGCTACAAGGTGCATG-1	0.414878	0.297475	NK cells
CD14	AGCTACAAGTAGACCG-1	0.43947	0.190044	T
CD14	AGCTACAAGTCCGTCG-1	0.36946	0.291828	B
CD14	AGCTACAGTATTGAGA-1	0.412153	0.220922	T
CD14	AGCTACAGTCAGGTGA-1	0.359031	0.254013	T
CD14	AGCTACAGTGCGGTAA-1	0.455617	0.423013	T
CD14	AGCTACATCCAAACCA-1	0.351842	0.220228	T
CD14	AGCTACATCCGCATAA-1	0.519725	0.264124	T
CD14	AGCTCAAGTACCAATC-1	3.30152	1.02148	Monocyte
CD14	AGCTTCCAGATACGAT-1	0.335752	0.343434	T
CD14	AGCTTCCAGCCTGTCG-1	0.410331	0.281791	T
CD14	AGCTTCCAGTTGGACG-1	0.434437	0.242354	T
CD14	AGCTTCCCAAGAGGTC-1	0.217614	0.310332	T
CD14	AGCTTCCCAGAAATTG-1	0.421657	0.259979	T
CD14	AGCTTCCCAGTCAACT-1	0.285802	0.342369	NK cells
CD14	AGCTTCCGTGGCTGCT-1	3.25398	1.26879	Monocyte
CD14	AGGAAATAGAAACTAC-1	0.426842	0.247389	T
CD14	AGGAAATAGCTCAGAG-1	0.440438	0.257582	T
CD14	AGGAAATAGTGAGCCA-1	0.42727	0.24007	T
CD14	AGGAAATGTGTAGGAC-1	0.334277	0.238519	B
CD14	AGGAAATGTTTAAGGA-1	2.18899	0.889347	Monocyte
CD14	AGGAAATTCGTTAGAC-1	0.495143	0.42809	NK cells
CD14	AGGAATAAGAGGATCC-1	0.443516	0.177746	T
CD14	AGGAATAAGCTCCATA-1	0.234666	0.220633	T
CD14	AGGAATAAGGATGAGA-1	0.377925	0.191162	T
CD14	AGGAATAAGGCGCTCT-1	0.5235	0.245381	T
CD14	AGGAATAAGGTTTACC-1	0.50581	0.429289	T
CD14	AGGAATACACATACGT-1	0.384932	0.323772	T
CD14	AGGAATACACCTGATA-1	3.17056	1.21347	Monocyte
CD14	AGGAATAGTCAACATC-1	0.283969	0.292322	T
CD14	AGGAATAGTCGAGCAA-1	0.176117	0.13543	NK cells
CD14	AGGAATAGTGCGTCGT-1	0.365738	0.151491	T
CD14	AGGAATATCTGCCTCA-1	0.346146	0.279272	T
CD14	AGGACGAAGTTGCTGT-1	0.611313	0.392262	T
CD14	AGGACGACACTGGACC-1	0.521307	0.391285	T
CD14	AGGACGACAGTTAAAG-1	0.332082	0.348121	T
CD14	AGGACGACATCGCCTT-1	0.417876	0.3266	B
CD14	AGGACGAGTGGTAATA-1	0.429116	0.231854	T
CD14	AGGACGAGTTCCACGG-1	0.588977	0.277902	B
CD14	AGGACGAGTTTCAGAC-1	1.72766	0.686517	Monocyte
CD14	AGGACGATCATACGAC-1	0.481737	0.330077	B
CD14	AGGACTTAGACCATGG-1	0.554858	0.224236	T
CD14	AGGACTTAGATTAGTG-1	0.454652	0.343176	T
CD14	AGGACTTAGCCTGTGC-1	0.617343	0.232172	T
CD14	AGGACTTCATGAATAG-1	0.531276	0.267768	T
CD14	AGGACTTGTTCAAGGG-1	0.55944	0.192425	T
CD14	AGGACTTTCCAGTGCG-1	3.04237	1.04758	Monocyte
CD14	AGGAGGTAGTTGTCAC-1	0.43368	0.304297	T
CD14	AGGAGGTCAAGCACCC-1	0.475705	0.323596	T
CD14	AGGAGGTCACCGTCTT-1	0.356945	0.257025	T
CD14	AGGAGGTCATGACTGT-1	0.528516	0.310433	T
CD14	AGGAGGTCATTGTGCA-1	0.428739	0.32336	T
CD14	AGGAGGTGTCATCCCT-1	0.433602	0.350973	T
CD14	AGGAGGTGTCATCGGC-1	0.401201	0.264083	T
CD14	AGGATAACAACCGCCA-1	0.443059	0.413333	B
CD14	AGGATAACACTCTAGA-1	0.515795	0.205784	T
CD14	AGGATAACAGGCACAA-1	0.381666	0.252685	B
CD14	AGGATAAGTACGCTAT-1	0.287978	0.22071	NK cells
CD14	AGGATAAGTTGAGTCT-1	0.305228	0.309767	T
CD14	AGGATAATCCACTTTA-1	0.332221	0.172355	NK cells
CD14	AGGATAATCTCTATGT-1	0.30335	0.284192	T
CD14	AGGATCTAGAGTTGCG-1	0.336819	0.284756	NK cells
CD14	AGGATCTAGGTCCAGA-1	0.405004	0.294808	NK cells
CD14	AGGATCTAGTCATAGA-1	0.256213	0.148517	T
CD14	AGGATCTCAATACCCA-1	0.318614	0.213263	T
CD14	AGGATCTCATGAGGGT-1	0.513475	0.259095	T
CD14	AGGATCTTCCATTGGA-1	0.34644	0.259195	T
CD14	AGGCATTAGCACGGAT-1	0.540626	0.204657	T
CD14	AGGCATTAGCAGCAGT-1	2.59186	0.693421	Monocyte
CD14	AGGCATTAGGTTCATC-1	0.353183	0.219729	T
CD14	AGGCATTAGTAGCCAG-1	0.443382	0.421727	T
CD14	AGGCATTCAAGAGTAT-1	0.475326	0.203348	T
CD14	AGGCATTCAGAGTCAG-1	0.29382	0.232157	B
CD14	AGGCATTCAGGAATAT-1	0.454458	0.217305	T
CD14	AGGCATTCATCCAACA-1	3.37705	1.1812	Monocyte
CD14	AGGCATTTCTGCGTCT-1	3.67804	1.20582	Monocyte
CD14	AGGCCACAGACTCTTG-1	3.28576	1.16401	Monocyte
CD14	AGGCCACAGATGTTCC-1	0.479482	0.249087	T
CD14	AGGCCACAGCTCCATA-1	0.322894	0.162201	NK cells
CD14	AGGCCACAGTTGAATG-1	0.430895	0.0965503	T
CD14	AGGCCACCACACACGC-1	3.69414	1.03929	Monocyte
CD14	AGGCCACCATGCCATA-1	0.318247	0.171425	T
CD14	AGGCCACCATTGCTTT-1	0.282229	0.236422	T
CD14	AGGCCACGTATCCTCC-1	0.221331	0.309971	T
CD14	AGGCCACTCCAAACCA-1	0.376232	0.323905	T
CD14	AGGCCACTCGCCATAA-1	3.79639	1.13257	Monocyte
CD14	AGGCCACTCTATCACT-1	0.322696	0.323262	T
CD14	AGGCTGCAGTACCATC-1	0.699846	0.23681	B
CD14	AGGCTGCGTAGCGCCT-1	3.80387	1.17236	Monocyte
CD14	AGGCTGCGTGAATGTA-1	0.392276	0.371826	T
CD14	AGGCTGCGTGCCGTAC-1	0.661369	0.394145	B
CD14	AGGCTGCGTTCAAAGA-1	0.392631	0.280918	T
CD14	AGGGAGTAGATGCCGA-1	3.01421	1.17718	Monocyte
CD14	AGGGAGTAGTGGAAGA-1	0.395855	0.303089	T
CD14	AGGGAGTGTCGGCCTA-1	0.518932	0.117128	T
CD14	AGGGCCTAGGTCCCTG-1	0.311093	0.249637	NK cells
CD14	AGGGCCTGTGATTCTG-1	3.13827	1.04765	Monocyte
CD14	AGGGCCTGTGGATACG-1	0.395242	0.299304	T
CD14	AGGGCCTGTGGATCAG-1	3.77711	1.10982	Monocyte
CD14	AGGGCCTTCCTGGGTG-1	0.347306	0.302457	T
CD14	AGGGCCTTCGTTCGCT-1	0.46699	0.341198	T
CD14	AGGGCTCAGACGTCCC-1	0.395475	0.307367	T
CD14	AGGGCTCAGGCCTGAA-1	0.299291	0.247893	T
CD14	AGGGCTCCAACAGTGG-1	3.32197	1.09404	Monocyte
CD14	AGGGCTCGTCCGGTCA-1	0.224239	0.256588	T
CD14	AGGGCTCGTGCATGTT-1	0.355207	0.368929	NK cells
CD14	AGGGCTCGTGGCCACT-1	3.73923	1.17311	Monocyte
CD14	AGGGTCCAGAATAACC-1	0.289332	0.303567	B
CD14	AGGGTCCAGCGAAACC-1	0.567067	0.268718	T
CD14	AGGGTCCAGTGCCAGA-1	0.406027	0.388518	NK cells
CD14	AGGGTCCTCCTTGACC-1	3.09587	1.39297	Monocyte
CD14	AGGGTGAAGACGCTCC-1	0.288634	0.20625	T
CD14	AGGGTGACACCCTTGT-1	0.529951	0.334869	T
CD14	AGGGTGACACTGAATC-1	0.508529	0.247321	B
CD14	AGGGTGACAGATGCGA-1	3.53147	1.11168	Monocyte
CD14	AGGGTGATCCGATAGT-1	0.414289	0.30732	T
CD14	AGGGTTTCATTGCTGA-1	0.444301	0.252316	B
CD14	AGGTAGGAGTGATAAC-1	0.378939	0.220304	NK cells
CD14	AGGTAGGGTCATGCAT-1	0.408928	0.332878	T
CD14	AGGTAGGGTGAGATCG-1	0.319178	0.164987	T
CD14	AGGTAGGTCGAGTGAG-1	0.456128	0.296635	T
CD14	AGGTAGGTCTGCCTGT-1	0.375825	0.240623	NK cells
CD14	AGGTCATCAATGACCT-1	0.41637	0.15359	T
CD14	AGGTCATCACCAAATC-1	0.245569	0.325706	NK cells
CD14	AGGTCATCACCTGTCT-1	3.42882	1.24012	Monocyte
CD14	AGGTCATGTTCTCAGA-1	0.282773	0.345311	T
CD14	AGGTCATTCACGGACC-1	0.358014	0.302909	T
CD14	AGGTCATTCCATTGTT-1	0.539498	0.22578	T
CD14	AGGTCTAAGACTACCT-1	0.436014	0.234174	T
CD14	AGGTCTAAGGAACGAA-1	0.388912	0.311285	T
CD14	AGGTCTAAGGCTAACG-1	0.422218	0.179659	NK cells
CD14	AGGTCTAAGTCATCGT-1	0.526482	0.36795	T
CD14	AGGTCTACAATGTTGC-1	3.3405	1.09317	Monocyte
CD14	AGGTCTACACCGTGGT-1	0.644651	0.347331	B
CD14	AGGTCTAGTGCTCGTG-1	0.261381	0.27726	NK cells
CD14	AGGTCTAGTGTCTCCT-1	3.4633	1.14174	Monocyte
CD14	AGGTCTAGTGTTTGCA-1	0.261254	0.258211	T
CD14	AGGTCTATCGGCACTG-1	0.53476	0.337296	NK cells
CD14	AGGTGTTAGCTACTAC-1	3.10823	0.910644	Monocyte
CD14	AGGTGTTCAATTGCTG-1	3.42711	1.11069	Monocyte
CD14	AGGTGTTCACACACGC-1	0.516359	0.269826	T
CD14	AGGTGTTGTACCCAGC-1	2.95099	1.10672	Monocyte
CD14	AGGTGTTTCCTCTAAT-1	0.329789	0.278188	T
CD14	AGGTGTTTCTAGATCG-1	0.405971	0.370344	NK cells
CD14	AGGTGTTTCTGCGGCA-1	0.378947	0.351847	T
CD14	AGGTTACAGCTCCCTT-1	0.311034	0.262719	T
CD14	AGGTTACAGCTGAGCA-1	0.35357	0.130451	B
CD14	AGGTTACAGTCACTAC-1	0.424445	0.186632	T
CD14	AGGTTACCATGGCTAT-1	0.272574	0.367482	T
CD14	AGGTTACGTATGAGCG-1	0.362242	0.151929	B
CD14	AGGTTACGTCTTACTT-1	0.310949	0.25793	T
CD14	AGGTTACTCCGCATAA-1	0.245999	0.286269	T
CD14	AGGTTACTCGAACCTA-1	0.305566	0.293308	T
CD14	AGGTTACTCTAGTACG-1	0.492754	0.271698	T
CD14	AGGTTGTAGACATGCG-1	0.338436	0.476206	NK cells
CD14	AGGTTGTAGCGCCCAT-1	3.17505	1.18503	Monocyte
CD14	AGGTTGTGTACGAGTG-1	0.451146	0.254216	T
CD14	AGGTTGTGTGCATACT-1	0.39409	0.266577	T
CD14	AGGTTGTTCACATCAG-1	3.00535	1.15826	Monocyte
CD14	AGGTTGTTCACTCTTA-1	0.499324	0.188185	T
CD14	AGGTTGTTCATGCATG-1	0.272105	0.237672	T
CD14	AGTAACCAGGTCCAGA-1	0.331569	0.401465	T
CD14	AGTAACCTCCAACACA-1	0.666592	0.382283	T
CD14	AGTACCAAGAGATGCC-1	0.380225	0.301426	NK cells
CD14	AGTACCAAGCACGGAT-1	0.366653	0.334954	NK cells
CD14	AGTACCAAGCACTCCG-1	2.56881	1.20405	Monocyte
CD14	AGTACCAAGGAAAGGT-1	0.473568	0.318107	T
CD14	AGTACCAAGGTAAGTT-1	3.21468	1.01149	Monocyte
CD14	AGTACCACAACCCTAA-1	0.227164	0.227665	T
CD14	AGTACCACAGCGACCT-1	2.96241	1.1067	Monocyte
CD14	AGTACCACAGTTGTCA-1	0.431146	0.289706	B
CD14	AGTACCACATGACGAG-1	0.590004	0.302661	T
CD14	AGTACCACATGTGGCC-1	0.291768	0.274753	NK cells
CD14	AGTACCAGTGAACCGA-1	3.69808	1.10999	Monocyte
CD14	AGTACCAGTTATAGAG-1	0.429558	0.235726	T
CD14	AGTACTGAGTGTGTTC-1	0.51879	0.321001	T
CD14	AGTACTGCAACGATTC-1	0.363504	0.184694	T
CD14	AGTACTGCATGTGTCA-1	0.395915	0.161656	T
CD14	AGTACTGCATTCTCTA-1	0.482096	0.425327	T
CD14	AGTACTGGTCACCGAC-1	3.65505	1.18046	Monocyte
CD14	AGTAGCTAGACTTAAG-1	0.423747	0.270719	NK cells
CD14	AGTAGCTAGAGTACCG-1	0.381432	0.222658	T
CD14	AGTAGCTAGCTACGTT-1	0.441655	0.206502	NK cells
CD14	AGTAGCTCATCGCTCT-1	0.317958	0.232186	T
CD14	AGTAGCTGTAGAGCTG-1	0.3317	0.27536	T
CD14	AGTAGCTGTCTTAGTG-1	0.428262	0.351531	NK cells
CD14	AGTAGCTGTTAGAGTA-1	3.60113	0.976968	Monocyte
CD14	AGTAGCTTCCTAAACG-1	0.533572	0.281174	T
CD14	AGTAGCTTCCTCTGCA-1	0.269589	0.352748	B
CD14	AGTAGCTTCGTCTACC-1	0.623175	0.400787	B
CD14	AGTAGTCAGCTGTACT-1	0.232298	0.330071	T
CD14	AGTAGTCAGGGTGAGG-1	0.280455	0.246249	NK cells
CD14	AGTAGTCAGGTAAGAG-1	3.16791	1.10506	Monocyte
CD14	AGTAGTCAGTCGGCAA-1	0.477784	0.263485	B
CD14	AGTAGTCGTCCATCTC-1	3.42716	1.21245	Monocyte
CD14	AGTAGTCGTCTATGAC-1	0.325185	0.301403	NK cells
CD14	AGTAGTCGTCTTGAAC-1	0.310895	0.30303	T
CD14	AGTAGTCGTTCCATTT-1	0.273138	0.41137	T
CD14	AGTAGTCTCAATCCAG-1	3.0913	1.11984	Monocyte
CD14	AGTCAACAGCTAGAGC-1	0.366288	0.252174	T
CD14	AGTCAACAGGTTAGTA-1	0.508963	0.296837	T
CD14	AGTCAACAGTCTGCAT-1	0.366713	0.279835	T
CD14	AGTCAACAGTGGTTGG-1	0.3861	0.394838	T
CD14	AGTCAACCAGCAGATG-1	0.451123	0.285648	T
CD14	AGTCAACCAGCCTTCT-1	0.36729	0.157894	T
CD14	AGTCAACCAGGGCTTC-1	0.347033	0.248297	B
CD14	AGTCAACGTTTCTTAC-1	0.318555	0.174311	T
CD14	AGTCAACTCATGCATG-1	2.98546	1.12588	Monocyte
CD14	AGTCAACTCTGCATAG-1	0.487162	0.178993	T
CD14	AGTCACACACCCAACG-1	0.497096	0.318088	T
CD14	AGTCACACAGCACGAA-1	3.00585	1.16612	Monocyte
CD14	AGTCACATCGGAACTT-1	3.09262	1.04016	Monocyte
CD14	AGTCATGAGCACCTGC-1	0.522483	0.266793	T
CD14	AGTCATGAGCGCCTAC-1	0.262401	0.233389	NK cells
CD14	AGTCATGAGCTACTAC-1	0.364937	0.294535	T
CD14	AGTCATGCAGTTGTTG-1	3.43842	1.18194	Monocyte
CD14	AGTCATGTCAAACCTG-1	3.04768	1.16605	Monocyte
CD14	AGTCTCCCAAGAGGTC-1	0.521016	0.321721	T
CD14	AGTCTCCCATCCGTTC-1	3.37502	1.32071	Monocyte
CD14	AGTCTCCGTTAAGCAA-1	0.461353	0.364421	B
CD14	AGTCTCCGTTGCGAAG-1	0.446762	0.235115	T
CD14	AGTCTCCTCAATCCGA-1	3.18751	0.922739	Monocyte
CD14	AGTCTCCTCAGAGTGG-1	0.537751	0.293273	B
CD14	AGTGACTAGCTACTAC-1	3.23795	1.07525	Monocyte
CD14	AGTGACTCAGCAGTTT-1	0.361526	0.300595	T
CD14	AGTGACTCAGGGTTGA-1	0.415546	0.221202	T
CD14	AGTGACTCATAGCACT-1	2.73169	0.879043	Monocyte
CD14	AGTGACTCATCTTTCA-1	3.11572	1.38161	Monocyte
CD14	AGTGATCAGCGGTAGT-1	0.373754	0.289342	T
CD14	AGTGATCCACACACGC-1	0.253155	0.273854	B
CD14	AGTGATCCAGCGTACC-1	0.286669	0.337758	NK cells
CD14	AGTGATCGTGCAGGAT-1	0.386353	0.278687	T
CD14	AGTGATCGTTTGTGGT-1	0.5162	0.336126	T
CD14	AGTGATCTCCTATTTG-1	0.248756	0.328794	T
CD14	AGTGCCGAGCGCCCAT-1	0.361864	0.240608	B
CD14	AGTGCCGAGTGATGGC-1	3.54246	1.05065	Monocyte
CD14	AGTGCCGGTCGATGCC-1	0.415166	0.364208	NK cells
CD14	AGTGCCGTCAGTGTGT-1	0.245966	0.172083	T
CD14	AGTGCCGTCGACCATA-1	0.347064	0.289219	T
CD14	AGTGTTGAGTCTAGCT-1	0.399696	0.27618	T
CD14	AGTGTTGCAGGGTCTC-1	0.382426	0.348696	NK cells
CD14	AGTGTTGGTTGGGTTT-1	0.502535	0.43745	T
CD14	AGTGTTGTCATCACTT-1	0.290634	0.268167	T
CD14	AGTGTTGTCCAACCAA-1	0.480529	0.25587	NK cells
CD14	AGTGTTGTCTGACCCT-1	0.349408	0.339782	T
CD14	AGTTAGCAGGCTAAAT-1	0.189084	0.249084	T
CD14	AGTTAGCAGGTTCAGG-1	0.142236	0.271499	T
CD14	AGTTAGCCACATGAAA-1	0.15079	0.281603	T
CD14	AGTTAGCCAGACCCGT-1	0.418295	0.176747	T
CD14	AGTTAGCGTCAGATTC-1	0.357444	0.262246	T
CD14	AGTTAGCGTCGTATTG-1	3.06212	1.0731	Monocyte
CD14	AGTTAGCGTGACACAG-1	0.445761	0.160761	T
CD14	AGTTAGCTCCATCTGC-1	0.28181	0.359989	NK cells
CD14	AGTTAGCTCCGTAGGC-1	3.76662	1.17647	Monocyte
CD14	AGTTCCCAGGCTAAAT-1	0.437522	0.265962	T
CD14	AGTTCCCAGGGCAGTT-1	0.464759	0.338856	T
CD14	AGTTCCCAGTAATTGG-1	2.62226	1.00826	Monocyte
CD14	AGTTCCCAGTGAGTGC-1	0.27055	0.199954	T
CD14	AGTTCCCCAAAGGAGA-1	0.468597	0.113676	NK cells
CD14	AGTTCCCCAACCTAAC-1	0.282064	0.26742	T
CD14	AGTTCCCCACGTGTGC-1	0.492274	0.220619	T
CD14	AGTTCCCCATCTGGGC-1	0.596677	0.287883	NK cells
CD14	AGTTCCCGTAGCTGTT-1	2.99126	1.24417	Monocyte
CD14	AGTTCCCGTCGCAGTC-1	0.556215	0.343833	T
CD14	AGTTCCCTCATGAGAA-1	0.373977	0.292607	T
CD14	AGTTCGAAGAGGTTTA-1	0.309169	0.211558	T
CD14	AGTTCGAAGAGTCACG-1	0.430643	0.261115	T
CD14	AGTTCGAAGGGATCTG-1	0.228583	0.252511	B
CD14	AGTTCGAAGTCAGCGA-1	1.33681	0.491805	Monocyte
CD14	AGTTCGACAACACTAC-1	0.481288	0.243789	T
CD14	AGTTCGACACTGGATT-1	0.412853	0.28608	T
CD14	AGTTCGACATGCGTGC-1	0.32265	0.385662	NK cells
CD14	AGTTCGAGTGGAACCA-1	0.470366	0.437207	T
CD14	AGTTCGAGTTACGCCG-1	0.522311	0.262719	T
CD14	AGTTCGAGTTAGAGAT-1	0.26337	0.240042	NK cells
CD14	AGTTCGAGTTCTTGTT-1	0.534954	0.38586	T
CD14	ATACCGAAGAATCGCG-1	0.382529	0.283036	B
CD14	ATACCGAAGACTGGGT-1	0.232219	0.285525	NK cells
CD14	ATACCGAAGGATAATC-1	0.260725	0.292935	NK cells
CD14	ATACCGACACAACGTT-1	3.50691	1.40481	Monocyte
CD14	ATACCGACACTCATAG-1	0.205549	0.210227	B
CD14	ATACCGAGTGTCGCTG-1	0.511731	0.207167	T
CD14	ATACCGATCCCACAGG-1	2.90633	0.899229	Monocyte
CD14	ATACCTTAGGATGGCT-1	3.19999	1.00441	Monocyte
CD14	ATACCTTCACGGGCTT-1	3.21703	1.06608	Monocyte
CD14	ATACCTTCACGGTAGA-1	0.547084	0.213894	T
CD14	ATACCTTCATAGATCC-1	0.293004	0.273532	T
CD14	ATACCTTGTCACGTGC-1	0.232428	0.341525	T
CD14	ATACCTTGTCATTGCA-1	0.440179	0.0983342	T
CD14	ATACCTTGTCCAAGAG-1	0.496053	0.223346	T
CD14	ATACCTTGTTCAATCG-1	0.330121	0.305772	B
CD14	ATACCTTTCTTAGCAG-1	2.37755	1.12024	Monocyte
CD14	ATACTTCCAGCTCTGG-1	0.471761	0.274618	T
CD14	ATACTTCGTAAGGCTG-1	0.49148	0.137024	T
CD14	ATACTTCGTAGACGGT-1	0.41899	0.289728	T
CD14	ATACTTCGTCTGCAAT-1	0.359633	0.239606	T
CD14	ATACTTCTCCATCAGA-1	0.513797	0.221104	T
CD14	ATACTTCTCTAGTACG-1	0.555194	0.410213	T
CD14	ATAGACCAGAGTAACT-1	0.438513	0.239183	B
CD14	ATAGACCGTTAGAGTA-1	0.209339	0.390643	T
CD14	ATAGACCTCCAAAGGG-1	0.453508	0.195632	B
CD14	ATAGACCTCTCGGCTT-1	0.428651	0.251042	T
CD14	ATAGAGAAGACGTCCC-1	0.321639	0.262464	T
CD14	ATAGAGAAGATGGTAT-1	0.317367	0.273141	T
CD14	ATAGAGAAGCAGCACA-1	0.253988	0.117239	T
CD14	ATAGAGAAGTAAGCAT-1	0.3609	0.207481	T
CD14	ATAGAGACACCGTGAC-1	0.328365	0.415314	T
CD14	ATAGAGATCGGTGTTA-1	0.260265	0.397638	NK cells
CD14	ATAGAGATCGTAACTG-1	0.404874	0.288141	T
CD14	ATAGAGATCGTTCTCG-1	0.47959	0.355884	NK cells
CD14	ATAGGCTAGAGGTGCT-1	0.454461	0.197983	B
CD14	ATAGGCTAGCGTCTGC-1	0.281731	0.11566	NK cells
CD14	ATAGGCTCAAGTTTGC-1	0.393867	0.454773	NK cells
CD14	ATAGGCTCATCAGCGC-1	3.53631	1.35498	Monocyte
CD14	ATAGGCTGTCGAGCAA-1	3.28219	1.2137	Monocyte
CD14	ATAGGCTGTCGGTGTC-1	0.265448	0.290658	T
CD14	ATAGGCTGTGCCAAGA-1	0.446256	0.262788	T
CD14	ATAGGCTGTTCCAGGC-1	0.498763	0.199755	T
CD14	ATAGGCTTCCATGAGT-1	0.370167	0.203847	T
CD14	ATATCCTAGCGCATCC-1	2.77616	1.11983	Monocyte
CD14	ATATCCTAGCGTACAG-1	0.349949	0.158173	T
CD14	ATATCCTAGGTTAGTA-1	3.42494	0.997686	Monocyte
CD14	ATATCCTAGTCATGCT-1	0.253331	0.318265	T
CD14	ATATCCTAGTGACCTT-1	0.43453	0.212567	T
CD14	ATATCCTAGTGCGACA-1	0.39957	0.193291	T
CD14	ATATCCTCAGCGTAGA-1	3.51199	1.09327	Monocyte
CD14	ATATCCTGTCCACTTC-1	0.486315	0.470673	T
CD14	ATATCCTGTCTAGTGT-1	0.407377	0.280324	T
CD14	ATATCCTGTGATCGTT-1	0.449145	0.198186	T
CD14	ATATCCTGTTGACGGA-1	0.232148	0.225001	T
CD14	ATCACAGAGGTCATTC-1	0.388307	0.190553	T
CD14	ATCACAGCAAGCTGCC-1	3.49305	0.90984	Monocyte
CD14	ATCACAGCACCATAAC-1	0.312174	0.374156	T
CD14	ATCACAGCATACATCG-1	0.377232	0.210587	T
CD14	ATCACAGGTATCTCGA-1	0.37882	0.219036	T
CD14	ATCACAGTCTTTACAC-1	2.33795	1.10376	Monocyte
CD14	ATCACGAAGCCGGATA-1	3.63582	1.07901	Monocyte
CD14	ATCACGAAGGCTGAAC-1	1.87992	0.774602	Monocyte
CD14	ATCACGAGTGTGTCCG-1	0.446429	0.277553	T
CD14	ATCACGAGTTCAAACC-1	0.34453	0.248568	NK cells
CD14	ATCACGATCACTACTT-1	3.48558	1.11188	Monocyte
CD14	ATCACGATCGTTAGAC-1	2.83544	1.04764	Monocyte
CD14	ATCACTTCACTCCTGT-1	0.280103	0.260443	T
CD14	ATCACTTCACTCTAGA-1	3.27693	1.11816	Monocyte
CD14	ATCACTTCAGGACGAT-1	0.534896	0.306415	T
CD14	ATCACTTCAGTGTGGA-1	0.274176	0.406808	T
CD14	ATCACTTGTAGAATGT-1	3.51519	1.15633	Monocyte
CD14	ATCACTTGTTCTCTAT-1	0.332144	0.263845	T
CD14	ATCACTTTCTAGAACC-1	3.23414	1.11711	Monocyte
CD14	ATCACTTTCTCCTGCA-1	0.310207	0.379868	T
CD14	ATCAGGTCACTCAAGT-1	3.26214	1.23164	Monocyte
CD14	ATCAGGTCATTGGGAG-1	0.291804	0.274708	T
CD14	ATCAGGTGTTTACCAG-1	2.71185	1.02317	Monocyte
CD14	ATCAGGTTCCTCTTTC-1	3.80903	1.0863	Monocyte
CD14	ATCAGGTTCGCACTCT-1	0.413357	0.280177	T
CD14	ATCATTCAGCCTGGAA-1	0.408542	0.3463	T
CD14	ATCATTCCAGTCACGC-1	0.309986	0.305247	T
CD14	ATCATTCGTCGCACGT-1	0.464991	0.355672	NK cells
CD14	ATCATTCGTGAATGTA-1	2.47027	0.922125	Monocyte
CD14	ATCATTCGTGGCACTC-1	0.470865	0.274551	T
CD14	ATCCACCAGAGATTCA-1	0.442631	0.337887	T
CD14	ATCCACCAGAGCTGCA-1	0.545209	0.244762	B
CD14	ATCCACCAGCTTGTTG-1	0.508336	0.366983	T
CD14	ATCCACCAGGAATGTT-1	0.363005	0.304409	T
CD14	ATCCACCAGGAGTACC-1	3.15002	1.23232	Monocyte
CD14	ATCCACCAGTGCGACA-1	0.423619	0.305928	T
CD14	ATCCACCCACTGTTCC-1	0.256077	0.225998	T
CD14	ATCCACCCATCATCTT-1	0.199856	0.291347	T
CD14	ATCCACCGTGTTCAGT-1	2.02623	1.13172	Monocyte
CD14	ATCCATTCACCACTGG-1	3.17192	1.034	Monocyte
CD14	ATCCATTCATACTGTG-1	0.344049	0.356221	NK cells
CD14	ATCCATTCATGTCAGT-1	0.393376	0.252561	T
CD14	ATCCATTTCCGTAGTA-1	0.482902	0.30775	T
CD14	ATCCCTGGTGTTGACT-1	0.223557	0.258962	NK cells
CD14	ATCCCTGGTTTGGGAG-1	3.65816	1.06074	Monocyte
CD14	ATCCCTGTCCTTTGAT-1	0.29132	0.200594	NK cells
CD14	ATCCGTCAGATACCAA-1	0.469103	0.207424	T
CD14	ATCCGTCAGCCTTTGA-1	0.458669	0.311138	NK cells
CD14	ATCCGTCAGTGCCAGA-1	0.291139	0.330937	T
CD14	ATCCGTCCAAAGGCGT-1	0.319042	0.381168	T
CD14	ATCCGTCGTAAGATAC-1	0.387068	0.295677	NK cells
CD14	ATCCGTCGTGGATTTC-1	3.57286	1.1264	Monocyte
CD14	ATCCGTCGTTAGCTAC-1	0.540442	0.238485	B
CD14	ATCCGTCTCCCATACC-1	0.291017	0.36123	NK cells
CD14	ATCCGTCTCGCTAATG-1	0.319039	0.266746	B
CD14	ATCCTATAGATCCGAG-1	0.444582	0.248188	T
CD14	ATCCTATCAGCGTTTA-1	0.439303	0.266685	T
CD14	ATCCTATCATGCGTGC-1	0.420931	0.314179	T
CD14	ATCCTATCATGTTTGG-1	3.7267	1.10541	Monocyte
CD14	ATCCTATGTGTCCGGT-1	0.494315	0.257468	B
CD14	ATCCTATTCATCACCC-1	0.311021	0.258819	T
CD14	ATCGATGAGGCATCAG-1	0.320392	0.428142	T
CD14	ATCGATGCAATGGGTG-1	3.60652	1.24573	Monocyte
CD14	ATCGATGCATCAGCGC-1	0.251701	0.275441	T
CD14	ATCGATGGTAGCGATG-1	3.15335	1.16215	Monocyte
CD14	ATCGATGGTCATAAAG-1	0.207163	0.237156	T
CD14	ATCGATGTCGAACTCA-1	3.49265	1.06534	Monocyte
CD14	ATCGATGTCTCGTGAA-1	0.47969	0.205958	T
CD14	ATCGATGTCTGGGCAC-1	0.489222	0.432223	T
CD14	ATCGCCTAGAACTTCC-1	0.533634	0.301553	T
CD14	ATCGCCTAGGTAAAGG-1	0.417674	0.227321	T
CD14	ATCGCCTCACGTAACT-1	0.442742	0.221783	T
CD14	ATCGCCTCATGCGGTC-1	0.391974	0.144941	B
CD14	ATCGCCTGTCGAGCTC-1	0.406999	0.145603	T
CD14	ATCGCCTTCAAAGAAC-1	0.437876	0.293898	T
CD14	ATCGCCTTCGACTCCT-1	0.441332	0.210498	T
CD14	ATCGGATAGTAACCGG-1	0.483509	0.331623	T
CD14	ATCGGATAGTAGTGCG-1	0.332784	0.28555	NK cells
CD14	ATCGGATCAAGGAGTC-1	0.423292	0.281675	T
CD14	ATCGGATCACGTTCGG-1	3.27035	1.22082	Monocyte
CD14	ATCGGATTCGCGTTTC-1	0.454223	0.254842	NK cells
CD14	ATCGGATTCTTACGGA-1	0.252085	0.217699	T
CD14	ATCGGCGAGACCCTTA-1	0.365305	0.279532	T
CD14	ATCGGCGAGTAAACAC-1	3.43016	1.37628	Monocyte
CD14	ATCGGCGCAACTGCTA-1	2.78099	1.05022	Monocyte
CD14	ATCGGCGGTACAAACA-1	0.376412	0.41117	NK cells
CD14	ATCGGCGTCTCATTAC-1	0.464027	0.372256	T
CD14	ATCGTAGAGCAGGCAT-1	3.49594	1.18706	Monocyte
CD14	ATCGTAGAGGATCACG-1	0.322717	0.274159	T
CD14	ATCGTAGGTCTACTGA-1	0.544635	0.252389	T
CD14	ATCGTAGTCCGGCTTT-1	0.426959	0.349757	T
CD14	ATCGTCCAGGAACTCG-1	0.476819	0.179326	B
CD14	ATCGTCCAGTTACTCG-1	0.345095	0.248401	T
CD14	ATCGTCCCACACAGAG-1	3.30846	1.04662	Monocyte
CD14	ATCGTCCCAGCTACCG-1	0.324898	0.271907	T
CD14	ATCGTCCCAGGGACTA-1	0.433018	0.320418	B
CD14	ATCGTCCCATCTGTTT-1	0.48304	0.175007	T
CD14	ATCGTCCGTATCAAGA-1	0.408563	0.277662	T
CD14	ATCGTCCGTCAAAGTA-1	0.442223	0.236581	T
CD14	ATCGTCCGTTAGAGTA-1	3.07636	1.09217	Monocyte
CD14	ATCGTCCGTTCGGCGT-1	0.481668	0.215125	T
CD14	ATCGTCCTCGATACGT-1	3.36031	1.09121	Monocyte
CD14	ATCGTGAAGGACTTCT-1	0.407675	0.265553	T
CD14	ATCGTGAAGGATACCG-1	0.400391	0.314008	B
CD14	ATCGTGACACTATGTG-1	0.300698	0.172822	T
CD14	ATCGTGACACTTTATC-1	0.495938	0.207064	T
CD14	ATCGTGACAGACGCTC-1	0.557792	0.238415	T
CD14	ATCGTGACATCGATAC-1	0.476267	0.269664	T
CD14	ATCGTGAGTTCAAACC-1	0.489391	0.158008	T
CD14	ATCGTGAGTTCTTGCC-1	0.458473	0.275744	T
CD14	ATCTCTAAGAGATCGC-1	0.312279	0.313137	B
CD14	ATCTCTAAGATCCCAT-1	3.28465	1.08701	Monocyte
CD14	ATCTCTAAGATGGGCT-1	0.347149	0.217182	T
CD14	ATCTCTAAGCGATTCT-1	3.28648	1.09242	Monocyte
CD14	ATCTCTAAGTGGTGAC-1	3.36863	1.08781	Monocyte
CD14	ATCTCTACAAGCCCAC-1	0.363014	0.192651	T
CD14	ATCTCTACAGCCTTCT-1	0.4903	0.200805	NK cells
CD14	ATCTCTACAGCGGATA-1	0.390975	0.366249	T
CD14	ATCTCTACATTCTTCA-1	0.371959	0.364795	NK cells
CD14	ATCTCTAGTACGAGTG-1	0.394755	0.18624	T
CD14	ATCTCTAGTTATCTGG-1	0.351536	0.208581	T
CD14	ATCTCTATCAAGAAAC-1	0.537885	0.504478	B
CD14	ATCTCTATCGCTCCTA-1	2.90495	1.1387	Monocyte
CD14	ATCTTCAAGTCGTTAC-1	0.498605	0.197871	T
CD14	ATCTTCAAGTCTTCCC-1	0.327948	0.164906	T
CD14	ATCTTCACAGGTGACA-1	3.33025	1.1688	Monocyte
CD14	ATCTTCAGTCCAACGC-1	0.281272	0.218678	T
CD14	ATCTTCAGTGCCCAGT-1	0.392054	0.243099	T
CD14	ATCTTCATCCCATTTA-1	0.333639	0.467107	B
CD14	ATCTTCATCGGAATGG-1	0.400227	0.309436	T
CD14	ATGAAAGAGAGCAAGA-1	0.402225	0.221909	NK cells
CD14	ATGAAAGAGATAACGT-1	0.276943	0.224546	T
CD14	ATGAAAGAGCGTTAGG-1	0.284772	0.200379	T
CD14	ATGAAAGAGGCTGAAC-1	0.393187	0.291236	T
CD14	ATGAAAGCAGTCTGGC-1	0.335706	0.25569	T
CD14	ATGAAAGCAGTGTACT-1	0.523276	0.160495	T
CD14	ATGAAAGGTAAGGCTG-1	0.301909	0.302808	T
CD14	ATGAAAGGTCATAGTC-1	3.06317	1.2064	Monocyte
CD14	ATGAAAGGTGACTCTA-1	0.272516	0.301094	T
CD14	ATGAAAGGTGAGTGAC-1	0.491298	0.258385	T
CD14	ATGACCAAGACGGATC-1	0.39602	0.288239	T
CD14	ATGACCAAGCCAAGCA-1	0.406296	0.368365	T
CD14	ATGACCAAGTGGAATT-1	0.323896	0.356794	T
CD14	ATGACCAAGTTACGAA-1	0.437407	0.22803	B
CD14	ATGACCACAGATACTC-1	0.400554	0.238965	T
CD14	ATGACCACAGGTATGG-1	0.532483	0.333203	T
CD14	ATGACCAGTCTCTCAC-1	3.15662	1.11299	Monocyte
CD14	ATGACCATCGGTAGAG-1	0.352229	0.196914	NK cells
CD14	ATGACCATCGTTATCT-1	0.395994	0.428895	T
CD14	ATGAGGGAGACGATAT-1	0.277288	0.240132	NK cells
CD14	ATGAGGGAGCGATGGT-1	2.90704	1.05712	Monocyte
CD14	ATGAGGGAGTCTACCA-1	0.571818	0.291599	B
CD14	ATGAGGGCAAGGAGTC-1	0.405266	0.241559	B
CD14	ATGAGGGCATACAGCT-1	3.26281	1.20668	Monocyte
CD14	ATGAGGGGTATCGCAT-1	0.295309	0.243662	NK cells
CD14	ATGAGGGGTCTCGGGT-1	3.43402	1.18094	Monocyte
CD14	ATGAGTCAGAGGCGGA-1	0.443197	0.287386	T
CD14	ATGAGTCAGATCACTC-1	0.481571	0.247761	B
CD14	ATGAGTCAGCGACTTT-1	0.239933	0.231128	T
CD14	ATGAGTCCAACGGGTA-1	2.89605	1.15827	Monocyte
CD14	ATGAGTCCAATACAGA-1	0.429206	0.359905	T
CD14	ATGAGTCCATCCCACT-1	0.328996	0.30348	T
CD14	ATGAGTCGTGACAGGT-1	0.467172	0.224016	T
CD14	ATGAGTCGTTCACCGG-1	0.537671	0.347572	T
CD14	ATGAGTCTCCTTCTGG-1	0.434516	0.305782	B
CD14	ATGAGTCTCTGAGGTT-1	0.550831	0.167716	T
CD14	ATGATCGAGGATACAT-1	0.249163	0.368119	NK cells
CD14	ATGATCGCACAACGCC-1	0.404143	0.228612	T
CD14	ATGATCGCATACTGTG-1	0.266714	0.321426	NK cells
CD14	ATGATCGGTAGGATAT-1	0.480579	0.27479	NK cells
CD14	ATGATCGGTGGCCTCA-1	3.6076	1.34177	Monocyte
CD14	ATGATCGGTTGCTCCT-1	0.420747	0.212554	T
CD14	ATGATCGTCAGTGTCA-1	3.25178	1.11935	Monocyte
CD14	ATGATCGTCCATTTCA-1	2.42672	1.22852	Monocyte
CD14	ATGATCGTCTCGTGGG-1	3.20543	1.09894	Monocyte
CD14	ATGCATGAGACGCCAA-1	0.408803	0.271004	T
CD14	ATGCATGAGAGACAAG-1	0.297121	0.340399	NK cells
CD14	ATGCATGAGCATTTCG-1	2.68408	0.825266	Monocyte
CD14	ATGCATGAGGGCTGAT-1	0.206651	0.305742	T
CD14	ATGCATGAGTTGTCAC-1	0.40821	0.270256	T
CD14	ATGCATGGTAAGTTGA-1	0.397455	0.239523	T
CD14	ATGCATGGTACGACTT-1	3.58355	1.33762	Monocyte
CD14	ATGCATGGTATGAGGC-1	0.553519	0.325019	NK cells
CD14	ATGCATGGTCGACTGC-1	3.42911	1.26351	Monocyte
CD14	ATGCATGGTCGCGTTG-1	0.4004	0.207442	T
CD14	ATGCATGGTGACCGTC-1	0.348505	0.312594	T
CD14	ATGCATGGTTAGAGTA-1	0.29584	0.201715	NK cells
CD14	ATGCATGGTTCCTAGA-1	0.433	0.164207	T
CD14	ATGCATGTCCATTTAC-1	0.396105	0.254649	T
CD14	ATGCATGTCGGAAGGT-1	0.47325	0.327257	T
CD14	ATGCCTCAGAAGCCAC-1	0.488614	0.153784	T
CD14	ATGCCTCAGCAAGCCA-1	0.354178	0.338438	T
CD14	ATGCCTCAGGCACGAT-1	0.462697	0.324036	B
CD14	ATGCCTCAGTAAACGT-1	0.573092	0.130128	T
CD14	ATGCCTCAGTGTCATC-1	0.333741	0.262645	T
CD14	ATGCCTCCATGAGGGT-1	0.513056	0.332948	T
CD14	ATGCCTCGTTACGATC-1	0.490566	0.167141	T
CD14	ATGCCTCTCCTAGAGT-1	0.526776	0.306521	B
CD14	ATGCCTCTCGTAGTGT-1	0.277719	0.230379	T
CD14	ATGCGATAGCACGTCC-1	3.21437	1.20691	Monocyte
CD14	ATGCGATAGTTCTACG-1	0.454397	0.256201	T
CD14	ATGCGATCAAGATGTA-1	0.30174	0.393345	T
CD14	ATGCGATCAGAGAGGG-1	0.414281	0.305332	T
CD14	ATGCGATCAGAGTTGG-1	0.419266	0.299501	T
CD14	ATGCGATGTCAACCTA-1	0.450997	0.437584	NK cells
CD14	ATGCGATGTGGTTTGT-1	0.451872	0.354097	T
CD14	ATGGAGGAGACAAGCC-1	0.254184	0.293234	T
CD14	ATGGAGGAGCGCTGCT-1	0.453599	0.158875	T
CD14	ATGGAGGAGTAGACCG-1	2.72383	1.29886	Monocyte
CD14	ATGGAGGCAATGAACA-1	3.10819	1.27619	Monocyte
CD14	ATGGAGGCATTCATCT-1	0.430157	0.235259	T
CD14	ATGGAGGGTTAAGTCC-1	3.31736	1.33619	Monocyte
CD14	ATGGAGGTCAAGAAAC-1	0.32576	0.30489	T
CD14	ATGGAGGTCCGTTTCG-1	0.388151	0.301684	T
CD14	ATGGATCAGATTCGAA-1	0.524869	0.27073	T
CD14	ATGGATCAGGAAGTGA-1	0.358652	0.290419	T
CD14	ATGGATCAGTCCGCGT-1	0.326937	0.213991	T
CD14	ATGGATCCACTAGGTT-1	0.320807	0.286548	T
CD14	ATGGATCCACTATGTG-1	0.362136	0.383521	T
CD14	ATGGATCCAGACACCC-1	0.449398	0.299464	T
CD14	ATGGATCCAGTCTACA-1	0.443021	0.241863	B
CD14	ATGGATCGTCCGGCAT-1	0.324085	0.24646	T
CD14	ATGGATCGTGAGAACC-1	3.2437	1.1698	Monocyte
CD14	ATGGGAGCAACATACC-1	3.10291	1.11094	Monocyte
CD14	ATGGGAGCAACGATTC-1	0.290072	0.342176	NK cells
CD14	ATGGGAGCAATCAAGA-1	0.223709	0.278656	T
CD14	ATGGGAGCAGCTGTCG-1	0.444387	0.227607	T
CD14	ATGGGAGCATGGCACC-1	0.409509	0.322267	T
CD14	ATGGGAGGTACAGAAT-1	0.411452	0.321555	T
CD14	ATGGGAGTCGTGGCGT-1	0.354896	0.283913	T
CD14	ATGGGAGTCTCTCTAA-1	2.88899	1.11014	Monocyte
CD14	ATGGGAGTCTGGCTGG-1	0.649541	0.256482	T
CD14	ATGGGTTAGAGTGACC-1	0.53102	0.38079	T
CD14	ATGGGTTAGCGAACTG-1	0.377883	0.206612	NK cells
CD14	ATGGGTTAGTACGTCT-1	3.48929	1.22815	Monocyte
CD14	ATGGGTTGTATCGCAT-1	0.353943	0.290842	T
CD14	ATGGGTTGTTGACGGA-1	3.38216	1.087	Monocyte
CD14	ATGGTTGAGGACTATA-1	3.1255	1.17374	Monocyte
CD14	ATGGTTGCACGCAGTC-1	0.306654	0.32877	NK cells
CD14	ATGGTTGGTGATATAG-1	0.570996	0.313374	T
CD14	ATGGTTGTCTCTATAC-1	0.266157	0.294735	T
CD14	ATGTCCCAGTAGGGTC-1	0.394645	0.33454	T
CD14	ATGTCCCCAATAGGAT-1	0.334366	0.41908	NK cells
CD14	ATGTCCCCACCGGCTA-1	3.35582	1.12914	Monocyte
CD14	ATGTCCCCAGGCGATA-1	0.383382	0.530918	NK cells
CD14	ATGTCCCGTGAAGCTG-1	3.00255	1.02342	Monocyte
CD14	ATGTCCCTCAAGTCTG-1	0.218713	0.315525	T
CD14	ATGTCCCTCGTTCATT-1	3.17518	1.22012	Monocyte
CD14	ATGTCTTAGAATTGTG-1	0.276261	0.330273	NK cells
CD14	ATGTCTTAGTGCAGCA-1	0.489401	0.273097	T
CD14	ATGTCTTCACAATGTC-1	0.550648	0.356384	T
CD14	ATGTCTTCAGCCGTTG-1	0.360286	0.149574	T
CD14	ATGTCTTGTAGTGCGA-1	0.232128	0.341856	B
CD14	ATGTCTTGTTGGTGTT-1	0.361941	0.231441	NK cells
CD14	ATTACCTAGAAGCCTG-1	3.4566	1.19017	Monocyte
CD14	ATTACCTAGAAGGATG-1	1.71275	0.859162	Monocyte
CD14	ATTACCTAGCACCGTC-1	0.394147	0.266405	T
CD14	ATTACCTAGCCATCCG-1	0.512983	0.26765	T
CD14	ATTACCTAGTCAACAA-1	0.455569	0.262564	B
CD14	ATTACCTCAAGTTCGT-1	0.373645	0.251892	NK cells
CD14	ATTACCTCACAGAAGC-1	0.366892	0.332868	NK cells
CD14	ATTACCTCAGAGCGTA-1	0.352402	0.246349	T
CD14	ATTACCTTCACATACG-1	0.39338	0.184919	T
CD14	ATTACCTTCACTACGA-1	0.414564	0.12678	T
CD14	ATTACCTTCTTAGTTC-1	0.344595	0.29566	B
CD14	ATTACTCAGACCAGCA-1	0.358154	0.321338	T
CD14	ATTACTCAGGACAGCT-1	0.33096	0.206861	T
CD14	ATTACTCAGTGGATTA-1	0.245161	0.277512	T
CD14	ATTACTCCAATCTGCA-1	3.33106	1.00753	Monocyte
CD14	ATTACTCCACTCCACT-1	0.458253	0.134485	T
CD14	ATTACTCCACTGCATA-1	0.30508	0.376046	T
CD14	ATTACTCCATGGAAGC-1	0.366103	0.240424	T
CD14	ATTACTCTCGAAATCC-1	0.277711	0.188689	T
CD14	ATTACTCTCGGTCATA-1	0.237274	0.260303	T
CD14	ATTATCCCATCATGAC-1	3.61279	1.19298	Monocyte
CD14	ATTATCCGTCATCGCG-1	0.413658	0.376811	T
CD14	ATTATCCTCGAAGCAG-1	0.423372	0.219988	T
CD14	ATTATCCTCGGAGATG-1	2.65361	1.1313	Monocyte
CD14	ATTCACTAGCTAAATG-1	0.556245	0.253037	T
CD14	ATTCACTAGCTACTAC-1	0.534587	0.216871	T
CD14	ATTCACTAGTTGCATC-1	0.443437	0.218549	NK cells
CD14	ATTCACTCAAGAGTGC-1	0.319086	0.271842	T
CD14	ATTCACTGTCAGACGA-1	0.556239	0.233508	T
CD14	ATTCACTGTGCTGTCG-1	0.31376	0.32179	T
CD14	ATTCACTGTTCCTTGC-1	2.8916	1.21286	Monocyte
CD14	ATTCACTTCACTGAAC-1	3.71325	1.36643	Monocyte
CD14	ATTCACTTCCTGTACC-1	0.228177	0.27024	NK cells
CD14	ATTCAGGAGACAGTCG-1	0.390517	0.180261	T
CD14	ATTCAGGCAAACACCT-1	2.8548	1.3339	Monocyte
CD14	ATTCAGGGTAATGCTC-1	3.45924	0.908712	Monocyte
CD14	ATTCAGGGTATTGACC-1	0.273383	0.240141	NK cells
CD14	ATTCAGGTCGCTACAA-1	3.57185	0.95334	Monocyte
CD14	ATTCATCCACTAGGCC-1	2.95447	1.1277	Monocyte
CD14	ATTCATCCAGCAGTCC-1	0.32212	0.353407	T
CD14	ATTCATCCAGGTGTGA-1	3.436	1.07152	Monocyte
CD14	ATTCATCGTGAGTAAT-1	3.28448	1.19365	Monocyte
CD14	ATTCATCTCGGCCCAA-1	2.96012	0.940975	Monocyte
CD14	ATTCATCTCGTTCAGA-1	0.294277	0.389083	T
CD14	ATTCATCTCTGCAGCG-1	0.435598	0.267132	T
CD14	ATTCCATAGTAGGATT-1	3.11491	1.10978	Monocyte
CD14	ATTCCATGTCACTCGG-1	0.37335	0.249353	T
CD14	ATTCCATGTTAGTCGT-1	0.25324	0.309571	T
CD14	ATTCCATTCGGCTTGG-1	0.358538	0.165902	T
CD14	ATTCCATTCTTCTGTA-1	0.374583	0.251398	NK cells
CD14	ATTCCCGAGCGCCTCA-1	0.430021	0.210223	T
CD14	ATTCCCGAGCTTGTGT-1	0.237338	0.247566	NK cells
CD14	ATTCCCGAGTTCACTG-1	0.362727	0.234321	T
CD14	ATTCCCGCAAGCGCAA-1	0.464782	0.252885	T
CD14	ATTCCCGCACAATGTC-1	0.37388	0.192734	T
CD14	ATTCCCGCAGCATACT-1	0.358799	0.125215	NK cells
CD14	ATTCCCGCATGGGAAC-1	0.466187	0.243529	T
CD14	ATTCCCGGTCGATGCC-1	0.443942	0.354297	NK cells
CD14	ATTCCCGTCCCAAGCG-1	0.359813	0.194019	T
CD14	ATTCCCGTCTTGCGCT-1	0.471098	0.288072	T
CD14	ATTCCTAAGTCGAATA-1	0.435456	0.320964	T
CD14	ATTCCTACAACCAGAG-1	0.335598	0.195038	NK cells
CD14	ATTCCTACATGTGTCA-1	0.331792	0.29732	NK cells
CD14	ATTCCTATCATCGCAA-1	0.331863	0.244132	T
CD14	ATTCCTATCCAAGGGA-1	0.532308	0.367767	NK cells
CD14	ATTCCTATCGTAGTCA-1	0.372649	0.342406	T
CD14	ATTCGTTAGCCACCGT-1	0.420863	0.290216	T
CD14	ATTCGTTCAAGCGAAC-1	3.1351	1.35826	Monocyte
CD14	ATTCGTTCAGTCGGTC-1	0.345004	0.308631	T
CD14	ATTCGTTCATCGGCCA-1	3.17787	0.981015	Monocyte
CD14	ATTCGTTGTACAGTAA-1	0.458891	0.214034	T
CD14	ATTCGTTGTTAAGAAC-1	3.16423	0.903086	Monocyte
CD14	ATTCGTTTCGAGCCTG-1	3.08003	1.10606	Monocyte
CD14	ATTCTACAGACAGTCG-1	3.33888	1.29336	Monocyte
CD14	ATTCTACGTACCGGAA-1	0.307543	0.284776	B
CD14	ATTCTACGTCTGCGCA-1	3.25008	1.28139	Monocyte
CD14	ATTCTACTCATTCCTA-1	0.404685	0.173765	T
CD14	ATTCTACTCCTAGCCT-1	2.46691	0.730544	Monocyte
CD14	ATTCTACTCGAATCCA-1	3.13225	0.892408	Monocyte
CD14	ATTCTACTCTCCAAGA-1	0.439302	0.343752	T
CD14	ATTCTACTCTGAGCAT-1	3.0584	1.2007	Monocyte
CD14	ATTCTTGAGCCTGAGA-1	0.454719	0.20745	T
CD14	ATTCTTGGTAACCCGC-1	0.448098	0.334959	T
CD14	ATTCTTGGTGCTTCAA-1	0.33687	0.383568	NK cells
CD14	ATTCTTGTCAAGCCGC-1	0.4559	0.262001	T
CD14	ATTGGGTAGCACGGAT-1	3.62121	1.32751	Monocyte
CD14	ATTGGGTCAGGTGTGA-1	0.511094	0.270566	T
CD14	ATTGGGTGTAGGCAAC-1	0.250803	0.293737	T
CD14	ATTGGGTGTCATTCCC-1	0.352825	0.171115	B
CD14	ATTGGGTTCATTCATC-1	0.363254	0.253932	T
CD14	ATTGGGTTCGCACTCT-1	0.278306	0.248521	NK cells
CD14	ATTGGGTTCGCTTACC-1	0.253721	0.308806	T
CD14	ATTGTTCAGACCCGCT-1	0.424849	0.233497	T
CD14	ATTGTTCAGTGGTCAG-1	0.525627	0.173521	NK cells
CD14	ATTGTTCCATCAGCTA-1	3.59241	1.14247	Monocyte
CD14	ATTGTTCGTACAAGTA-1	3.20889	1.20362	Monocyte
CD14	ATTGTTCGTAGGTGCA-1	0.3419	0.249006	T
CD14	ATTGTTCGTAGTCGTT-1	0.2623	0.319588	T
CD14	ATTGTTCGTCTTGAAC-1	0.304954	0.32593	T
CD14	ATTGTTCTCCCACAGG-1	3.47516	1.22273	Monocyte
CD14	ATTTACCAGCGCCTTG-1	0.357271	0.26554	T
CD14	ATTTACCCAAGGCCTC-1	3.22117	1.08974	Monocyte
CD14	ATTTACCCAGCGGTCT-1	0.451135	0.3391	T
CD14	ATTTACCGTACTAGCT-1	0.198891	0.274469	T
CD14	ATTTACCGTATGGAAT-1	3.53874	1.11161	Monocyte
CD14	ATTTACCGTGTACGCC-1	0.395524	0.429581	T
CD14	ATTTACCGTTTAGACC-1	0.286454	0.296292	T
CD14	ATTTACCTCGCCGATG-1	0.472488	0.273836	T
CD14	ATTTCACAGGCGAACT-1	0.514889	0.185552	T
CD14	ATTTCACCAGAACGCA-1	0.382998	0.144214	T
CD14	ATTTCACCATCACAGT-1	0.322851	0.20183	NK cells
CD14	ATTTCACGTAAGGCCA-1	0.3318	0.179336	T
CD14	ATTTCACGTTCACGAT-1	0.262934	0.4144	T
CD14	ATTTCACTCGATGCAT-1	0.429715	0.309024	T
CD14	ATTTCACTCTTAATCC-1	0.405393	0.267321	T
CD14	ATTTCTGAGCATCCCG-1	3.26394	1.07961	Monocyte
CD14	ATTTCTGAGCGGTATG-1	0.401183	0.350378	T
CD14	ATTTCTGCACAGTCAT-1	3.5736	1.07643	Monocyte
CD14	ATTTCTGGTGTCTCCT-1	0.369633	0.200016	T
CD14	ATTTCTGGTTCTCCAC-1	0.339785	0.266403	NK cells
CD14	ATTTCTGTCCATCTAT-1	0.510745	0.32836	T
CD14	ATTTCTGTCCTTGAAG-1	0.29523	0.286135	T
CD14	ATTTCTGTCTCCTACG-1	0.407639	0.10963	T
CD14	CAAAGAAAGATACGAT-1	0.243431	0.322321	T
CD14	CAAAGAAAGGGTACGT-1	0.236829	0.325131	NK cells
CD14	CAAAGAAAGGTAAGTT-1	0.390601	0.288396	B
CD14	CAAAGAAAGTCGCTAT-1	0.435285	0.285287	T
CD14	CAACAACCATCCAACA-1	0.260874	0.24786	NK cells
CD14	CAACAACGTACCGCGT-1	0.429974	0.296373	T
CD14	CAACAACGTGGGTTGA-1	0.533957	0.230783	T
CD14	CAACAACGTTCATCGA-1	3.44306	1.16172	Monocyte
CD14	CAACAACTCTGCCTGT-1	0.419159	0.241733	T
CD14	CAACAGTAGGTCATAA-1	0.387184	0.388979	NK cells
CD14	CAACAGTAGGTGAGAA-1	0.320702	0.24533	NK cells
CD14	CAACAGTAGTGTACCT-1	0.344149	0.38836	T
CD14	CAACAGTCAACAAGTA-1	0.318658	0.362168	T
CD14	CAACAGTCAACATACC-1	0.501846	0.242041	T
CD14	CAACAGTCACATGACT-1	0.245972	0.202989	T
CD14	CAACAGTCATCGTGCG-1	0.309233	0.232573	T
CD14	CAACAGTGTGGCACTC-1	0.432092	0.354272	T
CD14	CAACAGTTCGCTGACG-1	0.343963	0.342687	T
CD14	CAACAGTTCGTTACCC-1	3.28108	1.22232	Monocyte
CD14	CAACCAACACCTAAAC-1	3.06178	0.987251	Monocyte
CD14	CAACCAACAGTTAGAA-1	0.42752	0.234995	B
CD14	CAACCAAGTTAGGCTT-1	0.349052	0.275	NK cells
CD14	CAACCAAGTTTGGGTT-1	0.455342	0.202925	T
CD14	CAACCAATCATCTCTA-1	0.336005	0.275973	T
CD14	CAACCAATCCATCACC-1	0.476775	0.237984	NK cells
CD14	CAACCAATCCGATAGT-1	0.298865	0.26562	T
CD14	CAACCAATCTTGGAAC-1	3.46274	1.14588	Monocyte
CD14	CAACCTCAGACAACTA-1	0.455702	0.243161	T
CD14	CAACCTCAGGCACTAG-1	0.706808	0.301266	B
CD14	CAACCTCAGTCGGGAT-1	0.356239	0.363638	T
CD14	CAACCTCCAAGTACCT-1	0.438247	0.297639	B
CD14	CAACCTCCATATCTGG-1	0.425599	0.357249	T
CD14	CAACCTCGTAATGTGA-1	0.425435	0.296427	T
CD14	CAACGATAGAACTTCC-1	3.17946	1.19878	Monocyte
CD14	CAACGATCACCCTTAC-1	2.93081	0.872852	Monocyte
CD14	CAACGATCATACCACA-1	0.330208	0.364757	T
CD14	CAACGGCAGCATGCGA-1	0.260197	0.179527	T
CD14	CAACGGCAGGACAACC-1	0.454459	0.206073	T
CD14	CAACGGCCACGACGTC-1	0.2114	0.281478	T
CD14	CAACGGCGTTCGGCTG-1	0.44885	0.291639	B
CD14	CAACGGCTCGTCGGGT-1	0.424696	0.327433	T
CD14	CAACGGCTCTCGCCTA-1	0.440038	0.248322	NK cells
CD14	CAAGACTAGAGTCAAT-1	0.199271	0.200227	NK cells
CD14	CAAGACTAGTCAGCGA-1	0.510826	0.325086	T
CD14	CAAGACTAGTTCCGTA-1	0.484792	0.450142	T
CD14	CAAGACTCAAGTGGAC-1	0.219286	0.26528	T
CD14	CAAGACTGTGATGGCA-1	0.181278	0.204276	T
CD14	CAAGACTTCATACGGT-1	0.444467	0.270614	T
CD14	CAAGAGGAGTGTGTTC-1	0.337388	0.273945	T
CD14	CAAGAGGCAAGTGGCA-1	0.272726	0.328777	T
CD14	CAAGAGGCAGTCGGTC-1	0.383393	0.352553	T
CD14	CAAGAGGGTCTGTGCG-1	0.322647	0.21667	T
CD14	CAAGAGGGTGGCTTAT-1	3.11287	1.05481	Monocyte
CD14	CAAGAGGGTGTGTCGC-1	0.41296	0.35178	B
CD14	CAAGAGGTCATTACGG-1	0.36511	0.260894	T
CD14	CAAGCTAAGGCATTTC-1	0.410773	0.248982	T
CD14	CAAGCTACAGAGAATT-1	0.256622	0.227648	T
CD14	CAAGCTAGTCGAACGA-1	0.482412	0.38878	B
CD14	CAAGCTATCTTAGTTC-1	0.296141	0.298263	T
CD14	CAAGGGAAGGTGATCG-1	3.51424	1.22948	Monocyte
CD14	CAAGGGACAAGACTGG-1	0.573667	0.402699	B
CD14	CAAGGGAGTCCTACGG-1	0.359808	0.167269	T
CD14	CAAGGGAGTGAGCCAA-1	0.375895	0.225907	T
CD14	CAAGGGATCCTCTTTC-1	0.379728	0.40541	T
CD14	CAATACGAGACGATAT-1	3.37417	1.08975	Monocyte
CD14	CAATACGAGGGTAGCT-1	0.967436	0.665264	Monocyte
CD14	CAATACGAGTATAGAC-1	3.11762	1.28847	Monocyte
CD14	CAATACGCACCGTCGA-1	0.301657	0.155562	T
CD14	CAATACGGTTCAGGTT-1	3.4558	1.2615	Monocyte
CD14	CAATACGTCAAGTGGG-1	0.269724	0.251195	T
CD14	CAATCGAAGTGTCATC-1	0.501908	0.273884	T
CD14	CAATCGACACGGGTAA-1	2.88134	0.844188	Monocyte
CD14	CAATCGACATTGACAC-1	0.50688	0.323487	T
CD14	CAATCGATCCGAAGGA-1	0.340752	0.146952	NK cells
CD14	CAATCGATCCTTCAGC-1	0.28376	0.243326	T
CD14	CAATGACAGATTGTGA-1	0.589711	0.465099	Monocyte
CD14	CAATGACCAGGTCCGT-1	0.447019	0.246288	T
CD14	CAATGACGTACAGGTG-1	0.401412	0.155458	T
CD14	CAATGACGTGATTCTG-1	2.85152	0.85344	Monocyte
CD14	CAATGACGTGTGTGTT-1	3.18263	1.12967	Monocyte
CD14	CAATGACTCATGGAGG-1	0.608529	0.149884	T
CD14	CAATGACTCCAAGAGG-1	0.416037	0.263148	T
CD14	CAATTTCGTATCTCGA-1	0.342255	0.284929	T
CD14	CAATTTCGTCCTCCTA-1	0.300105	0.241109	T
CD14	CAATTTCGTGACGCCT-1	0.443674	0.208481	T
CD14	CAATTTCGTTTGAAAG-1	0.245949	0.271623	T
CD14	CAATTTCTCATTTGGG-1	0.304242	0.202337	NK cells
CD14	CAATTTCTCCCTGTTG-1	2.86683	1.15077	Monocyte
CD14	CACAACACACGCTATA-1	3.27555	1.11327	Monocyte
CD14	CACAACACACTCGATA-1	3.36553	1.19638	Monocyte
CD14	CACAACACAGTTGAAA-1	0.275816	0.274246	T
CD14	CACAACAGTATTGCCA-1	0.484296	0.21887	B
CD14	CACAACATCCATACAG-1	0.388263	0.3453	T
CD14	CACAACATCGTAGCTA-1	3.5584	1.10849	Monocyte
CD14	CACACAAGTGGTCAAG-1	3.14589	0.881929	Monocyte
CD14	CACACAAGTTAAACAG-1	0.434465	0.190761	B
CD14	CACACAAGTTTATGCG-1	3.16539	1.22415	Monocyte
CD14	CACACAATCTCTCTAA-1	0.309533	0.206529	T
CD14	CACAGATAGAAGCCAC-1	3.05583	1.13645	Monocyte
CD14	CACAGATAGCACGGAT-1	0.381607	0.386324	NK cells
CD14	CACAGATCAGAGATTA-1	0.35207	0.147032	T
CD14	CACAGATGTGACTAAA-1	0.361243	0.30504	T
CD14	CACAGATGTTCAGCTA-1	0.466323	0.20509	T
CD14	CACAGGCAGAGTAACT-1	0.340014	0.32382	T
CD14	CACAGGCAGTCAGCGA-1	0.402205	0.314314	T
CD14	CACAGGCCAGTTTGGT-1	0.522795	0.201648	T
CD14	CACAGGCCATGGACAG-1	0.308955	0.340495	T
CD14	CACAGGCGTGGTCCGT-1	0.533129	0.244143	T
CD14	CACAGGCGTGTCTTCC-1	3.37046	1.15021	Monocyte
CD14	CACATGAAGGAAAGTG-1	0.382181	0.225167	B
CD14	CACATGAAGTTTAGGA-1	0.436427	0.27378	NK cells
CD14	CACATGAGTATGAAGT-1	3.67871	1.03938	Monocyte
CD14	CACATGAGTTACGTAC-1	0.322629	0.135253	NK cells
CD14	CACATGAGTTTCGATG-1	0.276707	0.295889	T
CD14	CACCAAAAGACGGTCA-1	0.36603	0.132879	T
CD14	CACCAAAAGCCATATC-1	0.320128	0.30153	T
CD14	CACCAAAGTTATAGCC-1	0.403884	0.152633	T
CD14	CACCAAATCTAAGAAG-1	0.368226	0.178713	T
CD14	CACCGTTAGGACAGCT-1	0.43844	0.278076	T
CD14	CACCGTTCACATTGTG-1	2.62982	1.08259	Monocyte
CD14	CACCGTTGTGGATACG-1	0.428508	0.131641	T
CD14	CACCGTTGTGTAGTGG-1	0.333603	0.286506	T
CD14	CACCGTTTCGGCATTA-1	0.304676	0.233307	T
CD14	CACGAATCAACACACT-1	0.336686	0.276032	T
CD14	CACGAATCAACCCTCT-1	3.33805	0.93167	Monocyte
CD14	CACGAATCATCTAGAC-1	0.234695	0.28017	T
CD14	CACGAATCATGTTCGA-1	0.444022	0.262974	T
CD14	CACGAATCATTGCAAC-1	0.324797	0.159249	T
CD14	CACGAATGTACAATAG-1	0.404077	0.248169	T
CD14	CACGAATGTATGTCTG-1	0.96026	0.414181	Monocyte
CD14	CACGAATGTCGCAGTC-1	0.145003	0.288992	T
CD14	CACGAATGTGCCTGCA-1	0.183849	0.483661	T
CD14	CACGAATTCAGTCTTT-1	3.19154	0.950154	Monocyte
CD14	CACGAATTCCAGTGTA-1	0.451767	0.398924	B
CD14	CACGAATTCCCTAGGG-1	0.49257	0.314462	T
CD14	CACGGGTAGACCAGAC-1	3.20172	1.31891	Monocyte
CD14	CACGGGTAGCAGCAGT-1	0.273114	0.13096	T
CD14	CACGGGTCAAACCATC-1	0.290018	0.351943	T
CD14	CACGGGTCAATGCAGG-1	0.423101	0.271175	NK cells
CD14	CACGTGGAGTATAGAC-1	0.30527	0.242782	T
CD14	CACGTGGCAAATCAAG-1	3.52266	1.17731	Monocyte
CD14	CACGTGGCAGTTAAAG-1	0.343674	0.270541	NK cells
CD14	CACGTGGGTATGGTAA-1	0.532066	0.361933	T
CD14	CACGTGGGTCCTACAA-1	0.423058	0.186599	T
CD14	CACGTGGGTTAAACCC-1	2.63493	0.869747	Monocyte
CD14	CACGTGGGTTCGCGTG-1	0.440919	0.261902	T
CD14	CACGTGGGTTGCTCAA-1	3.56038	1.1508	Monocyte
CD14	CACGTGGTCATCAGTG-1	0.405805	0.210792	T
CD14	CACGTGGTCCATAGAC-1	3.80547	1.1122	Monocyte
CD14	CACGTGGTCTAAGCGT-1	0.332515	0.195113	T
CD14	CACGTTCAGTGATAAC-1	2.947	1.03409	Monocyte
CD14	CACGTTCCAGTAGAAT-1	0.437421	0.206782	T
CD14	CACGTTCCATATACCG-1	1.97244	0.486212	Monocyte
CD14	CACGTTCTCGACGTCG-1	0.290426	0.273701	T
CD14	CACGTTCTCTGCAGCG-1	0.434077	0.28569	B
CD14	CACTAAGCAATGGCCC-1	0.389508	0.196035	NK cells
CD14	CACTAAGCACCAAATC-1	0.319935	0.282969	T
CD14	CACTAAGCACCCGTAG-1	0.290365	0.245725	T
CD14	CACTAAGTCTGCTTAT-1	0.433715	0.231752	T
CD14	CACTGAAAGGAGTCTG-1	0.27659	0.154358	NK cells
CD14	CACTGAAAGGTTGGAC-1	0.512781	0.21506	NK cells
CD14	CACTGAAAGTGCGCTC-1	0.384067	0.364853	T
CD14	CACTGAATCCGCGGAT-1	0.496044	0.29684	T
CD14	CACTGGGCAGCCTACG-1	2.64197	0.99604	Monocyte
CD14	CACTGGGGTTGCGGAA-1	3.33679	1.51677	Monocyte
CD14	CACTGGGTCATGAGAA-1	0.435423	0.273556	T
CD14	CACTGGGTCATTCGTT-1	0.504161	0.265257	B
CD14	CACTGGGTCCCTCGTA-1	0.267896	0.265826	NK cells
CD14	CACTGTCCAAACTAGA-1	0.4177	0.306165	T
CD14	CACTGTCCAATGAGCG-1	0.48696	0.35052	T
CD14	CACTGTCCACAAATGA-1	0.488367	0.318767	T
CD14	CACTGTCCAGCGTATT-1	2.91197	1.1652	Monocyte
CD14	CACTGTCCATAGTCGT-1	0.395808	0.332464	T
CD14	CACTGTCGTGCGTCGT-1	3.2916	0.850967	Monocyte
CD14	CACTGTCGTTGTTGCA-1	2.70102	0.952108	Monocyte
CD14	CACTTCGAGCCTGGAA-1	0.370541	0.271425	T
CD14	CACTTCGAGGCACAAC-1	0.440232	0.16348	T
CD14	CACTTCGCAGAACGCA-1	0.279023	0.300291	T
CD14	CACTTCGCAGGTATGG-1	0.475178	0.251725	T
CD14	CACTTCGCAGGTCCGT-1	3.07188	1.31737	Monocyte
CD14	CACTTCGGTATGAGGC-1	0.48232	0.21957	T
CD14	CACTTCGGTCTCAAGT-1	3.60084	1.02668	Monocyte
CD14	CACTTCGTCAAGCCTA-1	0.211085	0.339213	NK cells
CD14	CACTTCGTCAGTCAGT-1	0.207452	0.336116	T
CD14	CACTTCGTCATTGTGG-1	0.363891	0.27599	T
CD14	CAGAGCCAGTTCGGTT-1	0.236936	0.36125	NK cells
CD14	CAGAGCCCAACCAATC-1	0.322185	0.209424	NK cells
CD14	CAGATACAGGTCCGAA-1	0.384004	0.271049	T
CD14	CAGATACAGGTGCCTC-1	0.384762	0.346877	NK cells
CD14	CAGATACTCAATCCGA-1	0.444364	0.164464	T
CD14	CAGATCAAGAGCCCAA-1	0.57233	0.367867	T
CD14	CAGATCAAGGGAGATA-1	0.373426	0.332325	B
CD14	CAGATCAAGTGGCGAT-1	3.25921	1.0582	Monocyte
CD14	CAGATCACACTCAGAT-1	0.490231	0.35574	B
CD14	CAGATCACATTGTAGC-1	0.546245	0.293732	NK cells
CD14	CAGATCAGTTTGAAAG-1	3.47575	1.20082	Monocyte
CD14	CAGATCATCAAGTCGT-1	0.210965	0.2678	NK cells
CD14	CAGATCATCGATTGAC-1	0.435586	0.213056	T
CD14	CAGATTGAGAGTCTGG-1	0.411795	0.292825	T
CD14	CAGATTGCACTAGTAC-1	3.66063	1.09398	Monocyte
CD14	CAGATTGCATTGTACG-1	0.491789	0.337823	T
CD14	CAGATTGTCAACCTCC-1	0.399039	0.251317	NK cells
CD14	CAGATTGTCAAGAGTA-1	3.63517	1.10347	Monocyte
CD14	CAGATTGTCCATACTT-1	0.701713	0.304212	B
CD14	CAGATTGTCGTAGCCG-1	0.384581	0.210493	T
CD14	CAGATTGTCTCCGATC-1	0.354617	0.257142	NK cells
CD14	CAGCAATAGCAATTAG-1	2.91576	1.11749	Monocyte
CD14	CAGCAATAGTATGACA-1	0.382078	0.314822	T
CD14	CAGCAATCAAATAAGC-1	3.75801	1.18576	Monocyte
CD14	CAGCAATGTCGTGGAA-1	3.12346	0.940616	Monocyte
CD14	CAGCAATGTTCTAAGC-1	0.385226	0.256102	NK cells
CD14	CAGCAATTCACACGAT-1	3.20445	1.12964	Monocyte
CD14	CAGCAATTCTGGTGGC-1	0.28126	0.338032	NK cells
CD14	CAGCACGAGCTTTCCC-1	3.44035	1.09869	Monocyte
CD14	CAGCACGCAGCGGTTC-1	3.67375	1.20331	Monocyte
CD14	CAGCACGTCGGTCATA-1	0.376595	0.225266	B
CD14	CAGCAGCCAAAGCGTG-1	3.29614	1.26262	Monocyte
CD14	CAGCAGCTCATACGAC-1	0.389588	0.354515	T
CD14	CAGCCAGAGCAGTCTT-1	0.404242	0.236163	T
CD14	CAGCCAGAGCGATTCT-1	0.570013	0.272753	T
CD14	CAGCCAGAGTGGATTA-1	0.414531	0.318977	T
CD14	CAGCCAGAGTTGAATG-1	0.535781	0.258066	T
CD14	CAGCCAGCAGCCCAGT-1	0.40755	0.315278	T
CD14	CAGCCAGCATAGCTGT-1	0.180331	0.261386	T
CD14	CAGCCAGCATCCTTCG-1	0.39578	0.38084	B
CD14	CAGCCAGTCAACGCTA-1	3.15136	1.04222	Monocyte
CD14	CAGCGTGAGATCCGAG-1	2.77204	1.16875	Monocyte
CD14	CAGCGTGAGTCACTCA-1	0.498329	0.351792	T
CD14	CAGCGTGAGTCTAGAA-1	3.13878	1.24347	Monocyte
CD14	CAGCGTGCACTCCGGA-1	3.51911	0.848589	Monocyte
CD14	CAGCGTGGTCTGGTTA-1	0.340949	0.154088	B
CD14	CAGCGTGGTGTGCCTG-1	0.595482	0.135987	T
CD14	CAGCGTGTCCATAAGC-1	0.407502	0.271901	T
CD14	CAGGCCAAGCGTTCCG-1	3.64583	1.16556	Monocyte
CD14	CAGGCCAAGTAAATGC-1	0.304463	0.33133	T
CD14	CAGGCCACATACGCAT-1	0.470556	0.371798	T
CD14	CAGGCCAGTCCATAGT-1	0.290751	0.303011	T
CD14	CAGGCCAGTCCTGTCT-1	0.200406	0.282653	T
CD14	CAGGCCAGTCTTGAGT-1	3.01782	0.992871	Monocyte
CD14	CAGGCCAGTGATTAGA-1	2.50395	0.852263	Monocyte
CD14	CAGGCCATCCACGGGT-1	0.34552	0.352772	T
CD14	CAGGCCATCTGCGAGC-1	0.400377	0.237059	T
CD14	CAGGGCTAGTTGGCGA-1	3.25386	1.13407	Monocyte
CD14	CAGGGCTCAAACGAGC-1	0.438524	0.248112	T
CD14	CAGGGCTCACGGTGCT-1	3.21961	1.1274	Monocyte
CD14	CAGGGCTCAGTCGAGA-1	0.320004	0.196301	NK cells
CD14	CAGGGCTCATCCTAAG-1	0.346083	0.233267	T
CD14	CAGGGCTCATCGCTCT-1	0.285782	0.264781	NK cells
CD14	CAGGGCTGTATTCCGA-1	0.523999	0.231059	T
CD14	CAGGGCTGTTAGGCTT-1	0.355526	0.332665	T
CD14	CAGGTATAGAAGGGAT-1	0.393442	0.224847	NK cells
CD14	CAGGTATAGTCACGCC-1	0.4666	0.267792	T
CD14	CAGGTATAGTCATCCA-1	0.352268	0.306214	T
CD14	CAGGTATCACTTACAG-1	0.180248	0.317667	T
CD14	CAGGTATCAGAGATTA-1	0.292936	0.122353	T
CD14	CAGGTATGTGCCTTCT-1	2.77496	0.830108	Monocyte
CD14	CAGGTATGTGGTCTCG-1	3.2794	1.23784	Monocyte
CD14	CAGGTATGTGTCCGGT-1	0.374566	0.196271	T
CD14	CAGGTATTCAACCTCC-1	0.334599	0.271702	B
CD14	CAGGTATTCGCTTGAA-1	0.353375	0.328922	T
CD14	CAGTGCGAGCTGGCCT-1	3.7811	1.15346	Monocyte
CD14	CAGTGCGAGTACCCTA-1	2.53512	0.956772	Monocyte
CD14	CAGTGCGAGTCCCAGC-1	0.36057	0.265902	T
CD14	CAGTGCGCAAGAGTAT-1	2.63894	1.06949	Monocyte
CD14	CAGTGCGCACAGACGA-1	0.310927	0.245085	T
CD14	CAGTGCGGTAATGCTC-1	0.323373	0.317728	NK cells
CD14	CAGTTAGCACGGCGTT-1	0.289862	0.149056	T
CD14	CAGTTAGCACTATCGA-1	0.294522	0.254996	T
CD14	CAGTTAGTCAGCTGAT-1	0.510377	0.317869	NK cells
CD14	CAGTTAGTCATGAGTC-1	0.465648	0.281041	T
CD14	CAGTTAGTCCCAGGAC-1	0.278611	0.295608	T
CD14	CAGTTCCAGGTGAGCT-1	0.429886	0.277913	T
CD14	CAGTTCCGTCATGGCC-1	0.602967	0.52026	Monocyte
CD14	CAGTTCCGTGCCTGAC-1	0.185289	0.277187	T
CD14	CAGTTCCTCCTCACTG-1	3.32732	1.34531	Monocyte
CD14	CAGTTCCTCTGCTCTG-1	0.186084	0.146121	T
CD14	CATAAGCAGCCACCGT-1	0.361447	0.240858	NK cells
CD14	CATAAGCCAAGTCCAT-1	0.406952	0.298735	T
CD14	CATAAGCCAGCTGCCA-1	2.90753	1.1199	Monocyte
CD14	CATAAGCGTCCCACGA-1	0.356671	0.267009	T
CD14	CATACAGAGATAACGT-1	3.30912	1.21307	Monocyte
CD14	CATACAGAGTGGAAGA-1	3.07358	1.08501	Monocyte
CD14	CATACAGCATGAGATA-1	3.32563	1.04744	Monocyte
CD14	CATACAGGTAACCCTA-1	0.354971	0.247121	NK cells
CD14	CATACAGGTAGGATAT-1	3.06143	1.1108	Monocyte
CD14	CATACAGGTGGCTTAT-1	0.350287	0.187568	T
CD14	CATACAGGTTAAGGAT-1	0.268652	0.0747693	T
CD14	CATACAGTCGTGGTAT-1	3.02627	0.939225	Monocyte
CD14	CATACCCAGACCTCCG-1	0.193234	0.322396	NK cells
CD14	CATACCCCAATGAACA-1	0.554748	0.42916	T
CD14	CATACCCCAGGATTCT-1	0.291883	0.257302	T
CD14	CATACCCGTGTTACAC-1	3.70201	1.05589	Monocyte
CD14	CATACCCGTTATGTCG-1	3.17776	1.15222	Monocyte
CD14	CATACCCTCAAGGAGC-1	3.07078	1.13292	Monocyte
CD14	CATACCCTCATTGCGA-1	0.530978	0.272666	T
CD14	CATACTTCACATATGC-1	0.446002	0.290484	T
CD14	CATACTTCATCGCCTT-1	3.35701	0.939089	Monocyte
CD14	CATACTTGTGGGTATG-1	0.586495	0.327602	B
CD14	CATACTTTCAAGCCCG-1	0.551484	0.285106	B
CD14	CATACTTTCCTCAGGG-1	0.29166	0.270429	T
CD14	CATAGACAGGATAATC-1	3.35489	1.10611	Monocyte
CD14	CATAGACCACTGAGTT-1	0.26485	0.230078	T
CD14	CATAGACCAGACGCTC-1	0.241564	0.331929	T
CD14	CATAGACGTGTTACTG-1	0.432998	0.239288	T
CD14	CATAGACGTTCCGCTT-1	3.19587	1.24404	Monocyte
CD14	CATCAAGAGACGACTG-1	0.498995	0.205745	NK cells
CD14	CATCAAGAGCGAGTCA-1	0.431971	0.346781	T
CD14	CATCAAGAGTAAACTG-1	0.319324	0.276856	T
CD14	CATCAAGCACAATGTC-1	0.307647	0.351377	T
CD14	CATCAAGCAGTAGGAC-1	3.22333	1.1656	Monocyte
CD14	CATCAAGGTCGAACAG-1	0.49184	0.274047	T
CD14	CATCAAGGTGGCTAGA-1	0.243726	0.319815	T
CD14	CATCAAGTCACGTCCT-1	0.260449	0.230437	T
CD14	CATCAAGTCATGCCCT-1	0.388014	0.425155	NK cells
CD14	CATCAAGTCGCCTTTG-1	0.46501	0.385978	B
CD14	CATCCACAGGCCACCT-1	0.341666	0.365913	NK cells
CD14	CATCCACCACAGTCGC-1	0.51277	0.364577	B
CD14	CATCCACCAGCTGAGA-1	0.463789	0.23447	NK cells
CD14	CATCCACCATGTTTGG-1	0.449519	0.300587	B
CD14	CATCCACGTTGCATGT-1	0.297559	0.227442	T
CD14	CATCCACTCCTTCTTC-1	2.96673	0.884405	Monocyte
CD14	CATCCCAAGATAGCAT-1	0.385815	0.234499	T
CD14	CATCCCAAGGCGACAT-1	3.2723	1.10146	Monocyte
CD14	CATCCCAAGGGACTGT-1	2.29617	0.730003	Monocyte
CD14	CATCCCACACTCCGGA-1	0.527997	0.3636	T
CD14	CATCCCAGTGTAAATG-1	3.01698	1.08164	Monocyte
CD14	CATCCCATCTGGGCGT-1	3.51911	1.07009	Monocyte
CD14	CATCCGTAGCACTCTA-1	0.358115	0.303445	B
CD14	CATCCGTAGGACGCTA-1	0.377288	0.261891	B
CD14	CATCCGTAGGCTGAAC-1	3.21802	1.0672	Monocyte
CD14	CATCCGTAGTCATGAA-1	0.341394	0.200441	T
CD14	CATCCGTCACGGGTAA-1	0.445006	0.340187	B
CD14	CATCCGTGTGAATATG-1	0.435259	0.298323	T
CD14	CATCCGTGTGTGTGGA-1	0.265081	0.30957	T
CD14	CATCCGTTCAAAGGAT-1	0.493523	0.251153	T
CD14	CATCCGTTCCTACTGC-1	3.1243	1.10637	Monocyte
CD14	CATCCGTTCGTTTACT-1	3.34803	1.11806	Monocyte
CD14	CATCCGTTCTGAGTCA-1	0.50803	0.309938	T
CD14	CATCGCTAGGACAACC-1	0.450613	0.268913	T
CD14	CATCGCTCAATACGCT-1	0.342563	0.231043	T
CD14	CATCGCTCATCGGATT-1	0.342365	0.374623	NK cells
CD14	CATCGCTGTACATTGC-1	3.36371	1.12585	Monocyte
CD14	CATCGCTGTGTTGCCG-1	2.65316	1.04989	Monocyte
CD14	CATCGCTTCCCGGTAG-1	3.59872	0.8636	Monocyte
CD14	CATCGCTTCTTGGATG-1	3.39717	1.1238	Monocyte
CD14	CATCGGGAGACCAGAC-1	0.291496	0.389443	T
CD14	CATCGGGAGTTGCCTA-1	3.2139	0.900606	Monocyte
CD14	CATCGGGCACTGCGTG-1	0.562503	0.28773	T
CD14	CATCGGGCAGAATGTA-1	0.490085	0.235608	T
CD14	CATCGGGCATGAATAG-1	3.06928	1.0787	Monocyte
CD14	CATCGGGGTATGAGCG-1	0.449659	0.346443	T
CD14	CATCGGGTCTCTTGCG-1	0.471922	0.377065	T
CD14	CATCGGGTCTGGGATT-1	0.613669	0.2861	T
CD14	CATCGTCAGAAGTCTA-1	0.338256	0.19297	T
CD14	CATCGTCCAGTATGAA-1	0.454049	0.184327	T
CD14	CATCGTCGTAGCGCTC-1	0.446065	0.122279	NK cells
CD14	CATCGTCGTGGCGCTT-1	0.510685	0.345968	T
CD14	CATCGTCTCCTGTAAG-1	0.666653	0.501977	Monocyte
CD14	CATGAGTAGCAAGGAA-1	0.18051	0.374633	T
CD14	CATGAGTCAACGCATT-1	0.398325	0.318954	T
CD14	CATGAGTCAAGGCTTT-1	0.363372	0.289398	T
CD14	CATGAGTCACAAGCCC-1	0.353539	0.362498	NK cells
CD14	CATGAGTCAGACAATA-1	3.02706	1.22118	Monocyte
CD14	CATGAGTGTTATTCCT-1	3.25638	1.18799	Monocyte
CD14	CATGAGTGTTCTTGCC-1	0.409839	0.252139	NK cells
CD14	CATGAGTTCCCGATCT-1	3.2082	0.703554	Monocyte
CD14	CATGCAAAGCCTCTTC-1	0.307198	0.309864	T
CD14	CATGCAAAGGTCACCC-1	0.271845	0.287831	T
CD14	CATGCAACAGACAATA-1	2.78247	1.00606	Monocyte
CD14	CATGCAAGTCTAGATC-1	0.444286	0.5165	Monocyte
CD14	CATGCAATCCATCAGA-1	3.29659	1.07298	Monocyte
CD14	CATGCAATCGGCGATC-1	0.352772	0.365585	T
CD14	CATGCCTAGAGTCAAT-1	0.308942	0.29157	NK cells
CD14	CATGCCTAGTTGGCGA-1	0.306881	0.0832976	T
CD14	CATGCCTCATCTAGAC-1	2.86365	0.999418	Monocyte
CD14	CATGCCTGTAGTCCTA-1	0.604668	0.321742	T
CD14	CATGCCTGTATGGAGC-1	0.49767	0.355848	B
CD14	CATGCCTGTCTCGGAC-1	3.35083	1.25541	Monocyte
[truncated: 38,117 more rows]

## Sheet: Figure 2 c
cell	dropout	type	Pearson
AAACCCAAGATTGTGA-1	0.904634	original	0.656636
AAACCCAAGATTGTGA-1	0.914184	added_dropout	0.569327
AAACCCAAGATTGTGA-1	0.922778	added_dropout	0.532449
AAACCCAAGATTGTGA-1	0.930505	added_dropout	0.610128
AAACCCAAGATTGTGA-1	0.937448	added_dropout	0.583115
AAACCCAAGATTGTGA-1	0.943706	added_dropout	0.656502
AAACCCAAGATTGTGA-1	0.949334	added_dropout	0.592179
AAACCCAAGATTGTGA-1	0.954395	added_dropout	0.660115
AAACCCAAGATTGTGA-1	0.958953	added_dropout	0.606108
AAACCCAAGATTGTGA-1	0.963056	added_dropout	0.605204
AAACCCAAGATTGTGA-1	0.966759	added_dropout	0.600213
AAACCCAAGATTGTGA-1	0.970087	added_dropout	0.569587
AAACCCAAGATTGTGA-1	0.973081	added_dropout	0.556832
AAACCCAAGATTGTGA-1	0.975771	added_dropout	0.466825
AAACCCAAGATTGTGA-1	0.978195	added_dropout	0.365069
AAACCCAAGATTGTGA-1	0.980384	added_dropout	0.309132
AAACCCAAGATTGTGA-1	0.982344	added_dropout	0.342165
AAACCCAAGATTGTGA-1	0.984117	added_dropout	0.388218
AAACCCAAGATTGTGA-1	0.985706	added_dropout	0.381486
AAACCCAAGATTGTGA-1	0.987136	added_dropout	0.421395
AAACCCAAGATTGTGA-1	0.98842	added_dropout	0.30787
AAACCCAAGATTGTGA-1	0.989579	added_dropout	0.348041
AAACCCAAGATTGTGA-1	0.990621	added_dropout	0.277283
AAACCCACATCGGTTA-1	0.904634	original	0.533911
AAACCCACATCGGTTA-1	0.914184	added_dropout	0.582529
AAACCCACATCGGTTA-1	0.922778	added_dropout	0.621901
AAACCCACATCGGTTA-1	0.930505	added_dropout	0.591317
AAACCCACATCGGTTA-1	0.937448	added_dropout	0.550961
AAACCCACATCGGTTA-1	0.943706	added_dropout	0.566399
AAACCCACATCGGTTA-1	0.949334	added_dropout	0.397745
AAACCCACATCGGTTA-1	0.954395	added_dropout	0.390271
AAACCCACATCGGTTA-1	0.958953	added_dropout	0.112912
AAACCCACATCGGTTA-1	0.963056	added_dropout	0.196175
AAACCCACATCGGTTA-1	0.966759	added_dropout	0.401887
AAACCCACATCGGTTA-1	0.970087	added_dropout	0.322056
AAACCCACATCGGTTA-1	0.973081	added_dropout	0.302216
AAACCCACATCGGTTA-1	0.975771	added_dropout	0.521435
AAACCCACATCGGTTA-1	0.978195	added_dropout	0.596705
AAACCCACATCGGTTA-1	0.980384	added_dropout	0.617347
AAACCCACATCGGTTA-1	0.982344	added_dropout	0.575693
AAACCCACATCGGTTA-1	0.984117	added_dropout	0.537126
AAACCCACATCGGTTA-1	0.985706	added_dropout	0.619959
AAACCCACATCGGTTA-1	0.987136	added_dropout	0.606064
AAACCCACATCGGTTA-1	0.98842	added_dropout	0.559481
AAACCCACATCGGTTA-1	0.989579	added_dropout	0.455042
AAACCCACATCGGTTA-1	0.990621	added_dropout	0.378275
AAACCCAGTACCGCGT-1	0.904634	original	0.468478
AAACCCAGTACCGCGT-1	0.914184	added_dropout	0.491311
AAACCCAGTACCGCGT-1	0.922778	added_dropout	0.458696
AAACCCAGTACCGCGT-1	0.930505	added_dropout	0.650301
AAACCCAGTACCGCGT-1	0.937448	added_dropout	0.636846
AAACCCAGTACCGCGT-1	0.943706	added_dropout	0.631797
AAACCCAGTACCGCGT-1	0.949334	added_dropout	0.624231
AAACCCAGTACCGCGT-1	0.954395	added_dropout	0.672681
AAACCCAGTACCGCGT-1	0.958953	added_dropout	0.765329
AAACCCAGTACCGCGT-1	0.963056	added_dropout	0.772165
AAACCCAGTACCGCGT-1	0.966759	added_dropout	0.740504
AAACCCAGTACCGCGT-1	0.970087	added_dropout	0.781594
AAACCCAGTACCGCGT-1	0.973081	added_dropout	0.765321
AAACCCAGTACCGCGT-1	0.975771	added_dropout	0.77522
AAACCCAGTACCGCGT-1	0.978195	added_dropout	0.74604
AAACCCAGTACCGCGT-1	0.980384	added_dropout	0.383721
AAACCCAGTACCGCGT-1	0.982344	added_dropout	0.41692
AAACCCAGTACCGCGT-1	0.984117	added_dropout	0.120179
AAACCCAGTACCGCGT-1	0.985706	added_dropout	0.290439
AAACCCAGTACCGCGT-1	0.987136	added_dropout	0.199587
AAACCCAGTACCGCGT-1	0.98842	added_dropout	0.136842
AAACCCAGTACCGCGT-1	0.989579	added_dropout	0.442437
AAACCCAGTACCGCGT-1	0.990621	added_dropout	0.343311
AAACCCAGTATCGAAA-1	0.904634	original	0.901977
AAACCCAGTATCGAAA-1	0.914184	added_dropout	0.873565
AAACCCAGTATCGAAA-1	0.922778	added_dropout	0.880757
AAACCCAGTATCGAAA-1	0.930505	added_dropout	0.696023
AAACCCAGTATCGAAA-1	0.937448	added_dropout	0.675261
AAACCCAGTATCGAAA-1	0.943706	added_dropout	0.794134
AAACCCAGTATCGAAA-1	0.949334	added_dropout	0.758854
AAACCCAGTATCGAAA-1	0.954395	added_dropout	0.708893
AAACCCAGTATCGAAA-1	0.958953	added_dropout	0.776112
AAACCCAGTATCGAAA-1	0.963056	added_dropout	0.751912
AAACCCAGTATCGAAA-1	0.966759	added_dropout	0.861994
AAACCCAGTATCGAAA-1	0.970087	added_dropout	0.898341
AAACCCAGTATCGAAA-1	0.973081	added_dropout	0.853678
AAACCCAGTATCGAAA-1	0.975771	added_dropout	0.863534
AAACCCAGTATCGAAA-1	0.978195	added_dropout	0.721585
AAACCCAGTATCGAAA-1	0.980384	added_dropout	0.602441
AAACCCAGTATCGAAA-1	0.982344	added_dropout	0.602965
AAACCCAGTATCGAAA-1	0.984117	added_dropout	0.416429
AAACCCAGTATCGAAA-1	0.985706	added_dropout	0.225713
AAACCCAGTATCGAAA-1	0.987136	added_dropout	0.173669
AAACCCAGTATCGAAA-1	0.98842	added_dropout	0.200161
AAACCCAGTATCGAAA-1	0.989579	added_dropout	0.463723
AAACCCAGTATCGAAA-1	0.990621	added_dropout	0.5295
AAACCCAGTCGTCATA-1	0.904634	original	0.899413
AAACCCAGTCGTCATA-1	0.914184	added_dropout	0.894931
AAACCCAGTCGTCATA-1	0.922778	added_dropout	0.89096
AAACCCAGTCGTCATA-1	0.930505	added_dropout	0.894699
AAACCCAGTCGTCATA-1	0.937448	added_dropout	0.869597
AAACCCAGTCGTCATA-1	0.943706	added_dropout	0.840863
AAACCCAGTCGTCATA-1	0.949334	added_dropout	0.815926
AAACCCAGTCGTCATA-1	0.954395	added_dropout	0.831829
AAACCCAGTCGTCATA-1	0.958953	added_dropout	0.871167
AAACCCAGTCGTCATA-1	0.963056	added_dropout	0.857802
AAACCCAGTCGTCATA-1	0.966759	added_dropout	0.876652
AAACCCAGTCGTCATA-1	0.970087	added_dropout	0.754575
AAACCCAGTCGTCATA-1	0.973081	added_dropout	0.63541
AAACCCAGTCGTCATA-1	0.975771	added_dropout	0.666418
AAACCCAGTCGTCATA-1	0.978195	added_dropout	0.817443
AAACCCAGTCGTCATA-1	0.980384	added_dropout	0.74086
AAACCCAGTCGTCATA-1	0.982344	added_dropout	0.605234
AAACCCAGTCGTCATA-1	0.984117	added_dropout	0.609231
AAACCCAGTCGTCATA-1	0.985706	added_dropout	0.51058
AAACCCAGTCGTCATA-1	0.987136	added_dropout	0.472665
AAACCCAGTCGTCATA-1	0.98842	added_dropout	0.494274
AAACCCAGTCGTCATA-1	0.989579	added_dropout	0.532608
AAACCCAGTCGTCATA-1	0.990621	added_dropout	0.50379
AAACCCAGTCTACACA-1	0.904634	original	0.706132
AAACCCAGTCTACACA-1	0.914184	added_dropout	0.718683
AAACCCAGTCTACACA-1	0.922778	added_dropout	0.709939
AAACCCAGTCTACACA-1	0.930505	added_dropout	0.719978
AAACCCAGTCTACACA-1	0.937448	added_dropout	0.724584
AAACCCAGTCTACACA-1	0.943706	added_dropout	0.77577
AAACCCAGTCTACACA-1	0.949334	added_dropout	0.70283
AAACCCAGTCTACACA-1	0.954395	added_dropout	0.690198
AAACCCAGTCTACACA-1	0.958953	added_dropout	0.608917
AAACCCAGTCTACACA-1	0.963056	added_dropout	0.659409
AAACCCAGTCTACACA-1	0.966759	added_dropout	0.553538
AAACCCAGTCTACACA-1	0.970087	added_dropout	0.50601
AAACCCAGTCTACACA-1	0.973081	added_dropout	0.508713
AAACCCAGTCTACACA-1	0.975771	added_dropout	0.49676
AAACCCAGTCTACACA-1	0.978195	added_dropout	0.489987
AAACCCAGTCTACACA-1	0.980384	added_dropout	0.370033
AAACCCAGTCTACACA-1	0.982344	added_dropout	0.446565
AAACCCAGTCTACACA-1	0.984117	added_dropout	0.457141
AAACCCAGTCTACACA-1	0.985706	added_dropout	0.375656
AAACCCAGTCTACACA-1	0.987136	added_dropout	0.379472
AAACCCAGTCTACACA-1	0.98842	added_dropout	0.33134
AAACCCAGTCTACACA-1	0.989579	added_dropout	0.235015
AAACCCAGTCTACACA-1	0.990621	added_dropout	0.205979
AAACCCAGTGCAAGAC-1	0.904634	original	0.699968
AAACCCAGTGCAAGAC-1	0.914184	added_dropout	0.617677
AAACCCAGTGCAAGAC-1	0.922778	added_dropout	0.563111
AAACCCAGTGCAAGAC-1	0.930505	added_dropout	0.497255
AAACCCAGTGCAAGAC-1	0.937448	added_dropout	0.448638
AAACCCAGTGCAAGAC-1	0.943706	added_dropout	0.390899
AAACCCAGTGCAAGAC-1	0.949334	added_dropout	0.311945
AAACCCAGTGCAAGAC-1	0.954395	added_dropout	0.223956
AAACCCAGTGCAAGAC-1	0.958953	added_dropout	0.180629
AAACCCAGTGCAAGAC-1	0.963056	added_dropout	0.130943
AAACCCAGTGCAAGAC-1	0.966759	added_dropout	0.117853
AAACCCAGTGCAAGAC-1	0.970087	added_dropout	0.12865
AAACCCAGTGCAAGAC-1	0.973081	added_dropout	0.115
AAACCCAGTGCAAGAC-1	0.975771	added_dropout	0.0984297
AAACCCAGTGCAAGAC-1	0.978195	added_dropout	0.061606
AAACCCAGTGCAAGAC-1	0.980384	added_dropout	0.0369687
AAACCCAGTGCAAGAC-1	0.982344	added_dropout	0.0428761
AAACCCAGTGCAAGAC-1	0.984117	added_dropout	-0.0112806
AAACCCAGTGCAAGAC-1	0.985706	added_dropout	-0.0291532
AAACCCAGTGCAAGAC-1	0.987136	added_dropout	-0.133137
AAACCCAGTGCAAGAC-1	0.98842	added_dropout	0.136288
AAACCCAGTGCAAGAC-1	0.989579	added_dropout	0.122838
AAACCCAGTGCAAGAC-1	0.990621	added_dropout	0.0765482
AAACCCAGTGCATTTG-1	0.904634	original	0.719608
AAACCCAGTGCATTTG-1	0.914184	added_dropout	0.60081
AAACCCAGTGCATTTG-1	0.922778	added_dropout	0.582233
AAACCCAGTGCATTTG-1	0.930505	added_dropout	0.57815
AAACCCAGTGCATTTG-1	0.937448	added_dropout	0.543085
AAACCCAGTGCATTTG-1	0.943706	added_dropout	0.496313
AAACCCAGTGCATTTG-1	0.949334	added_dropout	0.412754
AAACCCAGTGCATTTG-1	0.954395	added_dropout	0.277972
AAACCCAGTGCATTTG-1	0.958953	added_dropout	0.221299
AAACCCAGTGCATTTG-1	0.963056	added_dropout	0.0905136
AAACCCAGTGCATTTG-1	0.966759	added_dropout	0.0733725
AAACCCAGTGCATTTG-1	0.970087	added_dropout	0.0451869
AAACCCAGTGCATTTG-1	0.973081	added_dropout	0.00878553
AAACCCAGTGCATTTG-1	0.975771	added_dropout	0.0401807
AAACCCAGTGCATTTG-1	0.978195	added_dropout	0.0522585
AAACCCAGTGCATTTG-1	0.980384	added_dropout	0.0457686
AAACCCAGTGCATTTG-1	0.982344	added_dropout	0.0150678
AAACCCAGTGCATTTG-1	0.984117	added_dropout	0.0182819
AAACCCAGTGCATTTG-1	0.985706	added_dropout	-0.0418924
AAACCCAGTGCATTTG-1	0.987136	added_dropout	-0.00735318
AAACCCAGTGCATTTG-1	0.98842	added_dropout	0.323728
AAACCCAGTGCATTTG-1	0.989579	added_dropout	0.300726
AAACCCAGTGCATTTG-1	0.990621	added_dropout	0.188145
AAACCCATCCGATGTA-1	0.904634	original	0.925836
AAACCCATCCGATGTA-1	0.914184	added_dropout	0.921213
AAACCCATCCGATGTA-1	0.922778	added_dropout	0.92125
AAACCCATCCGATGTA-1	0.930505	added_dropout	0.897522
AAACCCATCCGATGTA-1	0.937448	added_dropout	0.875525
AAACCCATCCGATGTA-1	0.943706	added_dropout	0.878682
AAACCCATCCGATGTA-1	0.949334	added_dropout	0.872586
AAACCCATCCGATGTA-1	0.954395	added_dropout	0.808381
AAACCCATCCGATGTA-1	0.958953	added_dropout	0.788031
AAACCCATCCGATGTA-1	0.963056	added_dropout	0.645299
AAACCCATCCGATGTA-1	0.966759	added_dropout	0.51994
AAACCCATCCGATGTA-1	0.970087	added_dropout	0.568285
AAACCCATCCGATGTA-1	0.973081	added_dropout	0.424351
AAACCCATCCGATGTA-1	0.975771	added_dropout	0.424856
AAACCCATCCGATGTA-1	0.978195	added_dropout	0.350385
AAACCCATCCGATGTA-1	0.980384	added_dropout	0.560449
AAACCCATCCGATGTA-1	0.982344	added_dropout	0.390537
AAACCCATCCGATGTA-1	0.984117	added_dropout	0.287775
AAACCCATCCGATGTA-1	0.985706	added_dropout	0.161885
AAACCCATCCGATGTA-1	0.987136	added_dropout	0.124824
AAACCCATCCGATGTA-1	0.98842	added_dropout	0.111089
AAACCCATCCGATGTA-1	0.989579	added_dropout	0.190195
AAACCCATCCGATGTA-1	0.990621	added_dropout	0.313587
AAACCCATCTCAACGA-1	0.904634	original	0.854426
AAACCCATCTCAACGA-1	0.914184	added_dropout	0.837532
AAACCCATCTCAACGA-1	0.922778	added_dropout	0.831344
AAACCCATCTCAACGA-1	0.930505	added_dropout	0.769298
AAACCCATCTCAACGA-1	0.937448	added_dropout	0.749674
AAACCCATCTCAACGA-1	0.943706	added_dropout	0.77479
AAACCCATCTCAACGA-1	0.949334	added_dropout	0.74408
AAACCCATCTCAACGA-1	0.954395	added_dropout	0.626361
AAACCCATCTCAACGA-1	0.958953	added_dropout	0.624086
AAACCCATCTCAACGA-1	0.963056	added_dropout	0.650616
AAACCCATCTCAACGA-1	0.966759	added_dropout	0.675451
AAACCCATCTCAACGA-1	0.970087	added_dropout	0.639277
AAACCCATCTCAACGA-1	0.973081	added_dropout	0.630659
AAACCCATCTCAACGA-1	0.975771	added_dropout	0.627959
AAACCCATCTCAACGA-1	0.978195	added_dropout	0.616036
AAACCCATCTCAACGA-1	0.980384	added_dropout	0.551572
AAACCCATCTCAACGA-1	0.982344	added_dropout	0.531757
AAACCCATCTCAACGA-1	0.984117	added_dropout	0.575123
AAACCCATCTCAACGA-1	0.985706	added_dropout	0.659416
AAACCCATCTCAACGA-1	0.987136	added_dropout	0.704686
AAACCCATCTCAACGA-1	0.98842	added_dropout	0.656787
AAACCCATCTCAACGA-1	0.989579	added_dropout	0.638068
AAACCCATCTCAACGA-1	0.990621	added_dropout	0.645885
AAACCCATCTCTCGAC-1	0.904634	original	0.736325
AAACCCATCTCTCGAC-1	0.914184	added_dropout	0.727343
AAACCCATCTCTCGAC-1	0.922778	added_dropout	0.762117
AAACCCATCTCTCGAC-1	0.930505	added_dropout	0.764002
AAACCCATCTCTCGAC-1	0.937448	added_dropout	0.715985
AAACCCATCTCTCGAC-1	0.943706	added_dropout	0.78809
AAACCCATCTCTCGAC-1	0.949334	added_dropout	0.761171
AAACCCATCTCTCGAC-1	0.954395	added_dropout	0.766558
AAACCCATCTCTCGAC-1	0.958953	added_dropout	0.683145
AAACCCATCTCTCGAC-1	0.963056	added_dropout	0.618803
AAACCCATCTCTCGAC-1	0.966759	added_dropout	0.670946
AAACCCATCTCTCGAC-1	0.970087	added_dropout	0.520096
AAACCCATCTCTCGAC-1	0.973081	added_dropout	0.511106
AAACCCATCTCTCGAC-1	0.975771	added_dropout	0.500604
AAACCCATCTCTCGAC-1	0.978195	added_dropout	0.493687
AAACCCATCTCTCGAC-1	0.980384	added_dropout	0.401389
AAACCCATCTCTCGAC-1	0.982344	added_dropout	0.428353
AAACCCATCTCTCGAC-1	0.984117	added_dropout	0.368499
AAACCCATCTCTCGAC-1	0.985706	added_dropout	0.285472
AAACCCATCTCTCGAC-1	0.987136	added_dropout	0.509188
AAACCCATCTCTCGAC-1	0.98842	added_dropout	0.350536
AAACCCATCTCTCGAC-1	0.989579	added_dropout	0.368466
AAACCCATCTCTCGAC-1	0.990621	added_dropout	0.391692
AAACGAACAATCGTCA-1	0.904634	original	0.88276
AAACGAACAATCGTCA-1	0.914184	added_dropout	0.839936
AAACGAACAATCGTCA-1	0.922778	added_dropout	0.833602
AAACGAACAATCGTCA-1	0.930505	added_dropout	0.782415
AAACGAACAATCGTCA-1	0.937448	added_dropout	0.748699
AAACGAACAATCGTCA-1	0.943706	added_dropout	0.736619
AAACGAACAATCGTCA-1	0.949334	added_dropout	0.685234
AAACGAACAATCGTCA-1	0.954395	added_dropout	0.725769
AAACGAACAATCGTCA-1	0.958953	added_dropout	0.686135
AAACGAACAATCGTCA-1	0.963056	added_dropout	0.685763
AAACGAACAATCGTCA-1	0.966759	added_dropout	0.684744
AAACGAACAATCGTCA-1	0.970087	added_dropout	0.653442
AAACGAACAATCGTCA-1	0.973081	added_dropout	0.738347
AAACGAACAATCGTCA-1	0.975771	added_dropout	0.669545
AAACGAACAATCGTCA-1	0.978195	added_dropout	0.579784
AAACGAACAATCGTCA-1	0.980384	added_dropout	0.484639
AAACGAACAATCGTCA-1	0.982344	added_dropout	0.455377
AAACGAACAATCGTCA-1	0.984117	added_dropout	0.378428
AAACGAACAATCGTCA-1	0.985706	added_dropout	0.341535
AAACGAACAATCGTCA-1	0.987136	added_dropout	0.24334
AAACGAACAATCGTCA-1	0.98842	added_dropout	0.214404
AAACGAACAATCGTCA-1	0.989579	added_dropout	0.185691
AAACGAACAATCGTCA-1	0.990621	added_dropout	0.0575349
AAACGAACACGATTCA-1	0.904634	original	0.867774
AAACGAACACGATTCA-1	0.914184	added_dropout	0.849767
AAACGAACACGATTCA-1	0.922778	added_dropout	0.82249
AAACGAACACGATTCA-1	0.930505	added_dropout	0.707301
AAACGAACACGATTCA-1	0.937448	added_dropout	0.697399
AAACGAACACGATTCA-1	0.943706	added_dropout	0.737562
AAACGAACACGATTCA-1	0.949334	added_dropout	0.769366
AAACGAACACGATTCA-1	0.954395	added_dropout	0.592612
AAACGAACACGATTCA-1	0.958953	added_dropout	0.57244
AAACGAACACGATTCA-1	0.963056	added_dropout	0.544671
AAACGAACACGATTCA-1	0.966759	added_dropout	0.550334
AAACGAACACGATTCA-1	0.970087	added_dropout	0.655796
AAACGAACACGATTCA-1	0.973081	added_dropout	0.580064
AAACGAACACGATTCA-1	0.975771	added_dropout	0.628046
AAACGAACACGATTCA-1	0.978195	added_dropout	0.771263
AAACGAACACGATTCA-1	0.980384	added_dropout	0.79294
AAACGAACACGATTCA-1	0.982344	added_dropout	0.795572
AAACGAACACGATTCA-1	0.984117	added_dropout	0.741137
AAACGAACACGATTCA-1	0.985706	added_dropout	0.615651
AAACGAACACGATTCA-1	0.987136	added_dropout	0.57219
AAACGAACACGATTCA-1	0.98842	added_dropout	0.556952
AAACGAACACGATTCA-1	0.989579	added_dropout	0.457477
AAACGAACACGATTCA-1	0.990621	added_dropout	0.416575
AAACGAACAGCTGTCG-1	0.904634	original	0.892544
AAACGAACAGCTGTCG-1	0.914184	added_dropout	0.857907
AAACGAACAGCTGTCG-1	0.922778	added_dropout	0.899809
AAACGAACAGCTGTCG-1	0.930505	added_dropout	0.891615
AAACGAACAGCTGTCG-1	0.937448	added_dropout	0.845473
AAACGAACAGCTGTCG-1	0.943706	added_dropout	0.825033
AAACGAACAGCTGTCG-1	0.949334	added_dropout	0.810054
AAACGAACAGCTGTCG-1	0.954395	added_dropout	0.790575
AAACGAACAGCTGTCG-1	0.958953	added_dropout	0.830714
AAACGAACAGCTGTCG-1	0.963056	added_dropout	0.810257
AAACGAACAGCTGTCG-1	0.966759	added_dropout	0.800219
AAACGAACAGCTGTCG-1	0.970087	added_dropout	0.715937
AAACGAACAGCTGTCG-1	0.973081	added_dropout	0.736866
AAACGAACAGCTGTCG-1	0.975771	added_dropout	0.756492
AAACGAACAGCTGTCG-1	0.978195	added_dropout	0.843334
AAACGAACAGCTGTCG-1	0.980384	added_dropout	0.821677
AAACGAACAGCTGTCG-1	0.982344	added_dropout	0.719966
AAACGAACAGCTGTCG-1	0.984117	added_dropout	0.765648
AAACGAACAGCTGTCG-1	0.985706	added_dropout	0.632683
AAACGAACAGCTGTCG-1	0.987136	added_dropout	0.488796
AAACGAACAGCTGTCG-1	0.98842	added_dropout	0.565021
AAACGAACAGCTGTCG-1	0.989579	added_dropout	0.481218
AAACGAACAGCTGTCG-1	0.990621	added_dropout	0.334893
AAACGAAGTGATTAGA-1	0.904634	original	0.83394
AAACGAAGTGATTAGA-1	0.914184	added_dropout	0.819383
AAACGAAGTGATTAGA-1	0.922778	added_dropout	0.834756
AAACGAAGTGATTAGA-1	0.930505	added_dropout	0.81888
AAACGAAGTGATTAGA-1	0.937448	added_dropout	0.803518
AAACGAAGTGATTAGA-1	0.943706	added_dropout	0.818014
AAACGAAGTGATTAGA-1	0.949334	added_dropout	0.80165
AAACGAAGTGATTAGA-1	0.954395	added_dropout	0.713073
AAACGAAGTGATTAGA-1	0.958953	added_dropout	0.668453
AAACGAAGTGATTAGA-1	0.963056	added_dropout	0.561448
AAACGAAGTGATTAGA-1	0.966759	added_dropout	0.591736
AAACGAAGTGATTAGA-1	0.970087	added_dropout	0.751755
AAACGAAGTGATTAGA-1	0.973081	added_dropout	0.771368
AAACGAAGTGATTAGA-1	0.975771	added_dropout	0.804404
AAACGAAGTGATTAGA-1	0.978195	added_dropout	0.650395
AAACGAAGTGATTAGA-1	0.980384	added_dropout	0.738512
AAACGAAGTGATTAGA-1	0.982344	added_dropout	0.649754
AAACGAAGTGATTAGA-1	0.984117	added_dropout	0.512846
AAACGAAGTGATTAGA-1	0.985706	added_dropout	0.550753
AAACGAAGTGATTAGA-1	0.987136	added_dropout	0.78009
AAACGAAGTGATTAGA-1	0.98842	added_dropout	0.757351
AAACGAAGTGATTAGA-1	0.989579	added_dropout	0.723069
AAACGAAGTGATTAGA-1	0.990621	added_dropout	0.723021
AAACGAAGTTGGGATG-1	0.904634	original	0.86021
AAACGAAGTTGGGATG-1	0.914184	added_dropout	0.852948
AAACGAAGTTGGGATG-1	0.922778	added_dropout	0.852883
AAACGAAGTTGGGATG-1	0.930505	added_dropout	0.855404
AAACGAAGTTGGGATG-1	0.937448	added_dropout	0.862467
AAACGAAGTTGGGATG-1	0.943706	added_dropout	0.822612
AAACGAAGTTGGGATG-1	0.949334	added_dropout	0.812869
AAACGAAGTTGGGATG-1	0.954395	added_dropout	0.746656
AAACGAAGTTGGGATG-1	0.958953	added_dropout	0.817437
AAACGAAGTTGGGATG-1	0.963056	added_dropout	0.842096
AAACGAAGTTGGGATG-1	0.966759	added_dropout	0.808461
AAACGAAGTTGGGATG-1	0.970087	added_dropout	0.763839
AAACGAAGTTGGGATG-1	0.973081	added_dropout	0.797048
AAACGAAGTTGGGATG-1	0.975771	added_dropout	0.77789
AAACGAAGTTGGGATG-1	0.978195	added_dropout	0.783311
AAACGAAGTTGGGATG-1	0.980384	added_dropout	0.686581
AAACGAAGTTGGGATG-1	0.982344	added_dropout	0.623213
AAACGAAGTTGGGATG-1	0.984117	added_dropout	0.617428
AAACGAAGTTGGGATG-1	0.985706	added_dropout	0.577013
AAACGAAGTTGGGATG-1	0.987136	added_dropout	0.561144
AAACGAAGTTGGGATG-1	0.98842	added_dropout	0.521019
AAACGAAGTTGGGATG-1	0.989579	added_dropout	0.593882
AAACGAAGTTGGGATG-1	0.990621	added_dropout	0.610601
AAACGAATCAGAACCT-1	0.904634	original	0.792346
AAACGAATCAGAACCT-1	0.914184	added_dropout	0.812729
AAACGAATCAGAACCT-1	0.922778	added_dropout	0.776422
AAACGAATCAGAACCT-1	0.930505	added_dropout	0.721082
AAACGAATCAGAACCT-1	0.937448	added_dropout	0.71266
AAACGAATCAGAACCT-1	0.943706	added_dropout	0.636529
AAACGAATCAGAACCT-1	0.949334	added_dropout	0.502716
AAACGAATCAGAACCT-1	0.954395	added_dropout	0.286769
AAACGAATCAGAACCT-1	0.958953	added_dropout	0.317579
AAACGAATCAGAACCT-1	0.963056	added_dropout	0.326785
AAACGAATCAGAACCT-1	0.966759	added_dropout	0.294328
AAACGAATCAGAACCT-1	0.970087	added_dropout	0.337231
AAACGAATCAGAACCT-1	0.973081	added_dropout	0.134903
AAACGAATCAGAACCT-1	0.975771	added_dropout	0.434054
AAACGAATCAGAACCT-1	0.978195	added_dropout	0.385584
AAACGAATCAGAACCT-1	0.980384	added_dropout	0.469645
AAACGAATCAGAACCT-1	0.982344	added_dropout	0.47047
AAACGAATCAGAACCT-1	0.984117	added_dropout	0.0441583
AAACGAATCAGAACCT-1	0.985706	added_dropout	-0.0546973
AAACGAATCAGAACCT-1	0.987136	added_dropout	0.0851627
AAACGAATCAGAACCT-1	0.98842	added_dropout	-0.238764
AAACGAATCAGAACCT-1	0.989579	added_dropout	-0.27188
AAACGAATCAGAACCT-1	0.990621	added_dropout	-0.126714
AAACGCTAGACATAGT-1	0.904634	original	0.793847
AAACGCTAGACATAGT-1	0.914184	added_dropout	0.80105
AAACGCTAGACATAGT-1	0.922778	added_dropout	0.735411
AAACGCTAGACATAGT-1	0.930505	added_dropout	0.662926
AAACGCTAGACATAGT-1	0.937448	added_dropout	0.601408
AAACGCTAGACATAGT-1	0.943706	added_dropout	0.617567
AAACGCTAGACATAGT-1	0.949334	added_dropout	0.529952
AAACGCTAGACATAGT-1	0.954395	added_dropout	0.456167
AAACGCTAGACATAGT-1	0.958953	added_dropout	0.72757
AAACGCTAGACATAGT-1	0.963056	added_dropout	0.550586
AAACGCTAGACATAGT-1	0.966759	added_dropout	0.574046
AAACGCTAGACATAGT-1	0.970087	added_dropout	0.673223
AAACGCTAGACATAGT-1	0.973081	added_dropout	0.683363
AAACGCTAGACATAGT-1	0.975771	added_dropout	0.671591
AAACGCTAGACATAGT-1	0.978195	added_dropout	0.601788
AAACGCTAGACATAGT-1	0.980384	added_dropout	0.617389
AAACGCTAGACATAGT-1	0.982344	added_dropout	0.346163
AAACGCTAGACATAGT-1	0.984117	added_dropout	0.314064
AAACGCTAGACATAGT-1	0.985706	added_dropout	0.219605
AAACGCTAGACATAGT-1	0.987136	added_dropout	0.246855
AAACGCTAGACATAGT-1	0.98842	added_dropout	0.209613
AAACGCTAGACATAGT-1	0.989579	added_dropout	0.0917214
AAACGCTAGACATAGT-1	0.990621	added_dropout	0.0911367
AAACGCTAGAGGCGTT-1	0.904634	original	0.806672
AAACGCTAGAGGCGTT-1	0.914184	added_dropout	0.762176
AAACGCTAGAGGCGTT-1	0.922778	added_dropout	0.669922
AAACGCTAGAGGCGTT-1	0.930505	added_dropout	0.669452
AAACGCTAGAGGCGTT-1	0.937448	added_dropout	0.690514
AAACGCTAGAGGCGTT-1	0.943706	added_dropout	0.562813
AAACGCTAGAGGCGTT-1	0.949334	added_dropout	0.467671
AAACGCTAGAGGCGTT-1	0.954395	added_dropout	0.40309
AAACGCTAGAGGCGTT-1	0.958953	added_dropout	0.275879
AAACGCTAGAGGCGTT-1	0.963056	added_dropout	0.182368
AAACGCTAGAGGCGTT-1	0.966759	added_dropout	0.183256
AAACGCTAGAGGCGTT-1	0.970087	added_dropout	0.152174
AAACGCTAGAGGCGTT-1	0.973081	added_dropout	0.114882
AAACGCTAGAGGCGTT-1	0.975771	added_dropout	0.154546
AAACGCTAGAGGCGTT-1	0.978195	added_dropout	0.18827
AAACGCTAGAGGCGTT-1	0.980384	added_dropout	0.154524
AAACGCTAGAGGCGTT-1	0.982344	added_dropout	0.241436
AAACGCTAGAGGCGTT-1	0.984117	added_dropout	0.201161
AAACGCTAGAGGCGTT-1	0.985706	added_dropout	-0.0260038
AAACGCTAGAGGCGTT-1	0.987136	added_dropout	-0.129879
AAACGCTAGAGGCGTT-1	0.98842	added_dropout	-0.0360189
AAACGCTAGAGGCGTT-1	0.989579	added_dropout	-0.128885
AAACGCTAGAGGCGTT-1	0.990621	added_dropout	-0.184081
AAACGCTCAGACAATA-1	0.904634	original	0.751299
AAACGCTCAGACAATA-1	0.914184	added_dropout	0.641072
AAACGCTCAGACAATA-1	0.922778	added_dropout	0.618337
AAACGCTCAGACAATA-1	0.930505	added_dropout	0.543125
AAACGCTCAGACAATA-1	0.937448	added_dropout	0.547129
AAACGCTCAGACAATA-1	0.943706	added_dropout	0.629992
AAACGCTCAGACAATA-1	0.949334	added_dropout	0.594165
AAACGCTCAGACAATA-1	0.954395	added_dropout	0.629924
AAACGCTCAGACAATA-1	0.958953	added_dropout	0.516218
AAACGCTCAGACAATA-1	0.963056	added_dropout	0.530505
AAACGCTCAGACAATA-1	0.966759	added_dropout	0.534057
AAACGCTCAGACAATA-1	0.970087	added_dropout	0.57598
AAACGCTCAGACAATA-1	0.973081	added_dropout	0.593578
AAACGCTCAGACAATA-1	0.975771	added_dropout	0.628651
AAACGCTCAGACAATA-1	0.978195	added_dropout	0.607288
AAACGCTCAGACAATA-1	0.980384	added_dropout	0.367969
AAACGCTCAGACAATA-1	0.982344	added_dropout	0.380272
AAACGCTCAGACAATA-1	0.984117	added_dropout	0.472894
AAACGCTCAGACAATA-1	0.985706	added_dropout	0.451822
AAACGCTCAGACAATA-1	0.987136	added_dropout	0.401318
AAACGCTCAGACAATA-1	0.98842	added_dropout	0.407399
AAACGCTCAGACAATA-1	0.989579	added_dropout	0.364776
AAACGCTCAGACAATA-1	0.990621	added_dropout	0.338062
AAACGCTCAGTTAAAG-1	0.904634	original	0.705865
AAACGCTCAGTTAAAG-1	0.914184	added_dropout	0.586703
AAACGCTCAGTTAAAG-1	0.922778	added_dropout	0.362401
AAACGCTCAGTTAAAG-1	0.930505	added_dropout	0.274007
AAACGCTCAGTTAAAG-1	0.937448	added_dropout	0.200197
AAACGCTCAGTTAAAG-1	0.943706	added_dropout	0.231732
AAACGCTCAGTTAAAG-1	0.949334	added_dropout	0.133087
AAACGCTCAGTTAAAG-1	0.954395	added_dropout	0.0237477
AAACGCTCAGTTAAAG-1	0.958953	added_dropout	0.0455527
AAACGCTCAGTTAAAG-1	0.963056	added_dropout	0.028241
AAACGCTCAGTTAAAG-1	0.966759	added_dropout	0.0375373
AAACGCTCAGTTAAAG-1	0.970087	added_dropout	0.0325348
AAACGCTCAGTTAAAG-1	0.973081	added_dropout	0.022419
AAACGCTCAGTTAAAG-1	0.975771	added_dropout	0.0415917
AAACGCTCAGTTAAAG-1	0.978195	added_dropout	-0.0382416
AAACGCTCAGTTAAAG-1	0.980384	added_dropout	0.0773351
AAACGCTCAGTTAAAG-1	0.982344	added_dropout	0.00590491
AAACGCTCAGTTAAAG-1	0.984117	added_dropout	-0.00478388
AAACGCTCAGTTAAAG-1	0.985706	added_dropout	0.0321218
AAACGCTCAGTTAAAG-1	0.987136	added_dropout	0.0920956
AAACGCTCAGTTAAAG-1	0.98842	added_dropout	-0.0734
AAACGCTCAGTTAAAG-1	0.989579	added_dropout	-0.0593533
AAACGCTCAGTTAAAG-1	0.990621	added_dropout	-0.115608
AAACGCTGTAGCACAG-1	0.904634	original	0.897473
AAACGCTGTAGCACAG-1	0.914184	added_dropout	0.91667
AAACGCTGTAGCACAG-1	0.922778	added_dropout	0.898091
AAACGCTGTAGCACAG-1	0.930505	added_dropout	0.811708
AAACGCTGTAGCACAG-1	0.937448	added_dropout	0.783199
AAACGCTGTAGCACAG-1	0.943706	added_dropout	0.794504
AAACGCTGTAGCACAG-1	0.949334	added_dropout	0.815974
AAACGCTGTAGCACAG-1	0.954395	added_dropout	0.814252
AAACGCTGTAGCACAG-1	0.958953	added_dropout	0.740463
AAACGCTGTAGCACAG-1	0.963056	added_dropout	0.755866
AAACGCTGTAGCACAG-1	0.966759	added_dropout	0.682354
AAACGCTGTAGCACAG-1	0.970087	added_dropout	0.659804
AAACGCTGTAGCACAG-1	0.973081	added_dropout	0.62887
AAACGCTGTAGCACAG-1	0.975771	added_dropout	0.639485
AAACGCTGTAGCACAG-1	0.978195	added_dropout	0.601051
AAACGCTGTAGCACAG-1	0.980384	added_dropout	0.493908
AAACGCTGTAGCACAG-1	0.982344	added_dropout	0.481799
AAACGCTGTAGCACAG-1	0.984117	added_dropout	0.477932
AAACGCTGTAGCACAG-1	0.985706	added_dropout	0.441535
AAACGCTGTAGCACAG-1	0.987136	added_dropout	0.383506
AAACGCTGTAGCACAG-1	0.98842	added_dropout	0.532483
AAACGCTGTAGCACAG-1	0.989579	added_dropout	0.495199
AAACGCTGTAGCACAG-1	0.990621	added_dropout	0.422862
AAACGCTGTGCTATTG-1	0.904634	original	0.744345
AAACGCTGTGCTATTG-1	0.914184	added_dropout	0.777103
AAACGCTGTGCTATTG-1	0.922778	added_dropout	0.73803
AAACGCTGTGCTATTG-1	0.930505	added_dropout	0.599441
AAACGCTGTGCTATTG-1	0.937448	added_dropout	0.742378
AAACGCTGTGCTATTG-1	0.943706	added_dropout	0.695224
AAACGCTGTGCTATTG-1	0.949334	added_dropout	0.739572
AAACGCTGTGCTATTG-1	0.954395	added_dropout	0.691718
AAACGCTGTGCTATTG-1	0.958953	added_dropout	0.619083
AAACGCTGTGCTATTG-1	0.963056	added_dropout	0.602223
AAACGCTGTGCTATTG-1	0.966759	added_dropout	0.624447
AAACGCTGTGCTATTG-1	0.970087	added_dropout	0.746815
AAACGCTGTGCTATTG-1	0.973081	added_dropout	0.494733
AAACGCTGTGCTATTG-1	0.975771	added_dropout	0.46512
AAACGCTGTGCTATTG-1	0.978195	added_dropout	0.471663
AAACGCTGTGCTATTG-1	0.980384	added_dropout	0.461222
AAACGCTGTGCTATTG-1	0.982344	added_dropout	0.00571789
AAACGCTGTGCTATTG-1	0.984117	added_dropout	-0.167449
AAACGCTGTGCTATTG-1	0.985706	added_dropout	-0.0254199
AAACGCTGTGCTATTG-1	0.987136	added_dropout	0.104093
AAACGCTGTGCTATTG-1	0.98842	added_dropout	-0.0372312
AAACGCTGTGCTATTG-1	0.989579	added_dropout	-0.132703
AAACGCTGTGCTATTG-1	0.990621	added_dropout	-0.199737
AAACGCTGTGTGTACT-1	0.904634	original	0.839021
AAACGCTGTGTGTACT-1	0.914184	added_dropout	0.78426
AAACGCTGTGTGTACT-1	0.922778	added_dropout	0.795974
AAACGCTGTGTGTACT-1	0.930505	added_dropout	0.775101
AAACGCTGTGTGTACT-1	0.937448	added_dropout	0.667918
AAACGCTGTGTGTACT-1	0.943706	added_dropout	0.733499
AAACGCTGTGTGTACT-1	0.949334	added_dropout	0.757291
AAACGCTGTGTGTACT-1	0.954395	added_dropout	0.81164
AAACGCTGTGTGTACT-1	0.958953	added_dropout	0.837125
AAACGCTGTGTGTACT-1	0.963056	added_dropout	0.838234
AAACGCTGTGTGTACT-1	0.966759	added_dropout	0.78188
AAACGCTGTGTGTACT-1	0.970087	added_dropout	0.720098
AAACGCTGTGTGTACT-1	0.973081	added_dropout	0.599402
AAACGCTGTGTGTACT-1	0.975771	added_dropout	0.609777
AAACGCTGTGTGTACT-1	0.978195	added_dropout	0.551662
AAACGCTGTGTGTACT-1	0.980384	added_dropout	0.55073
AAACGCTGTGTGTACT-1	0.982344	added_dropout	0.31822
AAACGCTGTGTGTACT-1	0.984117	added_dropout	0.237478
AAACGCTGTGTGTACT-1	0.985706	added_dropout	0.149202
AAACGCTGTGTGTACT-1	0.987136	added_dropout	0.34027
AAACGCTGTGTGTACT-1	0.98842	added_dropout	0.444312
AAACGCTGTGTGTACT-1	0.989579	added_dropout	0.180281
AAACGCTGTGTGTACT-1	0.990621	added_dropout	0.170507
AAACGCTTCGGCCTTT-1	0.904634	original	0.918823
AAACGCTTCGGCCTTT-1	0.914184	added_dropout	0.92849
AAACGCTTCGGCCTTT-1	0.922778	added_dropout	0.931926
AAACGCTTCGGCCTTT-1	0.930505	added_dropout	0.946278
AAACGCTTCGGCCTTT-1	0.937448	added_dropout	0.930803
AAACGCTTCGGCCTTT-1	0.943706	added_dropout	0.936003
AAACGCTTCGGCCTTT-1	0.949334	added_dropout	0.934714
AAACGCTTCGGCCTTT-1	0.954395	added_dropout	0.916106
AAACGCTTCGGCCTTT-1	0.958953	added_dropout	0.899073
AAACGCTTCGGCCTTT-1	0.963056	added_dropout	0.865361
AAACGCTTCGGCCTTT-1	0.966759	added_dropout	0.828524
AAACGCTTCGGCCTTT-1	0.970087	added_dropout	0.809986
AAACGCTTCGGCCTTT-1	0.973081	added_dropout	0.802721
AAACGCTTCGGCCTTT-1	0.975771	added_dropout	0.788251
AAACGCTTCGGCCTTT-1	0.978195	added_dropout	0.756248
AAACGCTTCGGCCTTT-1	0.980384	added_dropout	0.587298
AAACGCTTCGGCCTTT-1	0.982344	added_dropout	0.402647
AAACGCTTCGGCCTTT-1	0.984117	added_dropout	0.341721
AAACGCTTCGGCCTTT-1	0.985706	added_dropout	0.116828
AAACGCTTCGGCCTTT-1	0.987136	added_dropout	0.084002
AAACGCTTCGGCCTTT-1	0.98842	added_dropout	0.259691
AAACGCTTCGGCCTTT-1	0.989579	added_dropout	0.0792849
AAACGCTTCGGCCTTT-1	0.990621	added_dropout	0.0545363
AAAGAACAGGTAGACC-1	0.904634	original	0.754035
AAAGAACAGGTAGACC-1	0.914184	added_dropout	0.764003
AAAGAACAGGTAGACC-1	0.922778	added_dropout	0.832614
AAAGAACAGGTAGACC-1	0.930505	added_dropout	0.803387
AAAGAACAGGTAGACC-1	0.937448	added_dropout	0.790799
AAAGAACAGGTAGACC-1	0.943706	added_dropout	0.769486
AAAGAACAGGTAGACC-1	0.949334	added_dropout	0.664758
AAAGAACAGGTAGACC-1	0.954395	added_dropout	0.645489
AAAGAACAGGTAGACC-1	0.958953	added_dropout	0.692123
AAAGAACAGGTAGACC-1	0.963056	added_dropout	0.713589
AAAGAACAGGTAGACC-1	0.966759	added_dropout	0.68536
AAAGAACAGGTAGACC-1	0.970087	added_dropout	0.606241
AAAGAACAGGTAGACC-1	0.973081	added_dropout	0.570568
AAAGAACAGGTAGACC-1	0.975771	added_dropout	0.544761
AAAGAACAGGTAGACC-1	0.978195	added_dropout	0.528846
AAAGAACAGGTAGACC-1	0.980384	added_dropout	0.50309
AAAGAACAGGTAGACC-1	0.982344	added_dropout	0.421821
AAAGAACAGGTAGACC-1	0.984117	added_dropout	0.363605
AAAGAACAGGTAGACC-1	0.985706	added_dropout	0.361301
AAAGAACAGGTAGACC-1	0.987136	added_dropout	0.39028
AAAGAACAGGTAGACC-1	0.98842	added_dropout	0.397512
AAAGAACAGGTAGACC-1	0.989579	added_dropout	0.387834
AAAGAACAGGTAGACC-1	0.990621	added_dropout	0.34627
AAAGAACCACTGTGAT-1	0.904634	original	0.819006
AAAGAACCACTGTGAT-1	0.914184	added_dropout	0.765894
AAAGAACCACTGTGAT-1	0.922778	added_dropout	0.80591
AAAGAACCACTGTGAT-1	0.930505	added_dropout	0.678988
AAAGAACCACTGTGAT-1	0.937448	added_dropout	0.637066
AAAGAACCACTGTGAT-1	0.943706	added_dropout	0.757155
AAAGAACCACTGTGAT-1	0.949334	added_dropout	0.701777
AAAGAACCACTGTGAT-1	0.954395	added_dropout	0.762353
AAAGAACCACTGTGAT-1	0.958953	added_dropout	0.736967
AAAGAACCACTGTGAT-1	0.963056	added_dropout	0.821962
AAAGAACCACTGTGAT-1	0.966759	added_dropout	0.677461
AAAGAACCACTGTGAT-1	0.970087	added_dropout	0.584513
AAAGAACCACTGTGAT-1	0.973081	added_dropout	0.687622
AAAGAACCACTGTGAT-1	0.975771	added_dropout	0.718903
AAAGAACCACTGTGAT-1	0.978195	added_dropout	0.702134
AAAGAACCACTGTGAT-1	0.980384	added_dropout	0.750975
AAAGAACCACTGTGAT-1	0.982344	added_dropout	0.822426
AAAGAACCACTGTGAT-1	0.984117	added_dropout	0.76976
AAAGAACCACTGTGAT-1	0.985706	added_dropout	0.765047
AAAGAACCACTGTGAT-1	0.987136	added_dropout	0.779203
AAAGAACCACTGTGAT-1	0.98842	added_dropout	0.795244
AAAGAACCACTGTGAT-1	0.989579	added_dropout	0.781998
AAAGAACCACTGTGAT-1	0.990621	added_dropout	0.758752
AAAGAACCACTGTGTA-1	0.904634	original	0.954995
AAAGAACCACTGTGTA-1	0.914184	added_dropout	0.946459
AAAGAACCACTGTGTA-1	0.922778	added_dropout	0.942306
AAAGAACCACTGTGTA-1	0.930505	added_dropout	0.914173
AAAGAACCACTGTGTA-1	0.937448	added_dropout	0.898877
AAAGAACCACTGTGTA-1	0.943706	added_dropout	0.884706
AAAGAACCACTGTGTA-1	0.949334	added_dropout	0.888172
AAAGAACCACTGTGTA-1	0.954395	added_dropout	0.918261
AAAGAACCACTGTGTA-1	0.958953	added_dropout	0.892384
AAAGAACCACTGTGTA-1	0.963056	added_dropout	0.89867
AAAGAACCACTGTGTA-1	0.966759	added_dropout	0.88825
AAAGAACCACTGTGTA-1	0.970087	added_dropout	0.872546
AAAGAACCACTGTGTA-1	0.973081	added_dropout	0.863548
AAAGAACCACTGTGTA-1	0.975771	added_dropout	0.837463
AAAGAACCACTGTGTA-1	0.978195	added_dropout	0.767287
AAAGAACCACTGTGTA-1	0.980384	added_dropout	0.822058
AAAGAACCACTGTGTA-1	0.982344	added_dropout	0.818189
AAAGAACCACTGTGTA-1	0.984117	added_dropout	0.808813
AAAGAACCACTGTGTA-1	0.985706	added_dropout	0.747826
AAAGAACCACTGTGTA-1	0.987136	added_dropout	0.71929
AAAGAACCACTGTGTA-1	0.98842	added_dropout	0.819592
AAAGAACCACTGTGTA-1	0.989579	added_dropout	0.781107
AAAGAACCACTGTGTA-1	0.990621	added_dropout	0.912412
AAAGAACGTAACGTTC-1	0.904634	original	0.858567
AAAGAACGTAACGTTC-1	0.914184	added_dropout	0.837249
AAAGAACGTAACGTTC-1	0.922778	added_dropout	0.809655
AAAGAACGTAACGTTC-1	0.930505	added_dropout	0.847316
AAAGAACGTAACGTTC-1	0.937448	added_dropout	0.86975
AAAGAACGTAACGTTC-1	0.943706	added_dropout	0.837409
AAAGAACGTAACGTTC-1	0.949334	added_dropout	0.805477
AAAGAACGTAACGTTC-1	0.954395	added_dropout	0.778933
AAAGAACGTAACGTTC-1	0.958953	added_dropout	0.765347
AAAGAACGTAACGTTC-1	0.963056	added_dropout	0.759949
AAAGAACGTAACGTTC-1	0.966759	added_dropout	0.808652
AAAGAACGTAACGTTC-1	0.970087	added_dropout	0.72584
AAAGAACGTAACGTTC-1	0.973081	added_dropout	0.747967
AAAGAACGTAACGTTC-1	0.975771	added_dropout	0.758345
AAAGAACGTAACGTTC-1	0.978195	added_dropout	0.742415
AAAGAACGTAACGTTC-1	0.980384	added_dropout	0.716937
AAAGAACGTAACGTTC-1	0.982344	added_dropout	0.67174
AAAGAACGTAACGTTC-1	0.984117	added_dropout	0.7616
AAAGAACGTAACGTTC-1	0.985706	added_dropout	0.613193
AAAGAACGTAACGTTC-1	0.987136	added_dropout	0.455838
AAAGAACGTAACGTTC-1	0.98842	added_dropout	0.316188
AAAGAACGTAACGTTC-1	0.989579	added_dropout	0.479716
AAAGAACGTAACGTTC-1	0.990621	added_dropout	0.474277
AAAGAACGTACAGTTC-1	0.904634	original	0.864246
AAAGAACGTACAGTTC-1	0.914184	added_dropout	0.853598
AAAGAACGTACAGTTC-1	0.922778	added_dropout	0.796779
AAAGAACGTACAGTTC-1	0.930505	added_dropout	0.835942
AAAGAACGTACAGTTC-1	0.937448	added_dropout	0.879138
AAAGAACGTACAGTTC-1	0.943706	added_dropout	0.8824
AAAGAACGTACAGTTC-1	0.949334	added_dropout	0.867218
AAAGAACGTACAGTTC-1	0.954395	added_dropout	0.862447
AAAGAACGTACAGTTC-1	0.958953	added_dropout	0.88328
AAAGAACGTACAGTTC-1	0.963056	added_dropout	0.888719
AAAGAACGTACAGTTC-1	0.966759	added_dropout	0.857959
AAAGAACGTACAGTTC-1	0.970087	added_dropout	0.837635
AAAGAACGTACAGTTC-1	0.973081	added_dropout	0.855014
AAAGAACGTACAGTTC-1	0.975771	added_dropout	0.821715
AAAGAACGTACAGTTC-1	0.978195	added_dropout	0.74874
AAAGAACGTACAGTTC-1	0.980384	added_dropout	0.801674
AAAGAACGTACAGTTC-1	0.982344	added_dropout	0.748225
AAAGAACGTACAGTTC-1	0.984117	added_dropout	0.725632
AAAGAACGTACAGTTC-1	0.985706	added_dropout	0.696986
AAAGAACGTACAGTTC-1	0.987136	added_dropout	0.661375
AAAGAACGTACAGTTC-1	0.98842	added_dropout	0.629869
AAAGAACGTACAGTTC-1	0.989579	added_dropout	0.454034
AAAGAACGTACAGTTC-1	0.990621	added_dropout	0.413732
AAAGGATAGAAGCGCT-1	0.904634	original	0.816477
AAAGGATAGAAGCGCT-1	0.914184	added_dropout	0.786731
AAAGGATAGAAGCGCT-1	0.922778	added_dropout	0.809107
AAAGGATAGAAGCGCT-1	0.930505	added_dropout	0.738678
AAAGGATAGAAGCGCT-1	0.937448	added_dropout	0.699825
AAAGGATAGAAGCGCT-1	0.943706	added_dropout	0.628068
AAAGGATAGAAGCGCT-1	0.949334	added_dropout	0.612489
AAAGGATAGAAGCGCT-1	0.954395	added_dropout	0.618534
AAAGGATAGAAGCGCT-1	0.958953	added_dropout	0.65218
AAAGGATAGAAGCGCT-1	0.963056	added_dropout	0.643224
AAAGGATAGAAGCGCT-1	0.966759	added_dropout	0.599804
AAAGGATAGAAGCGCT-1	0.970087	added_dropout	0.6659
AAAGGATAGAAGCGCT-1	0.973081	added_dropout	0.663795
AAAGGATAGAAGCGCT-1	0.975771	added_dropout	0.573024
AAAGGATAGAAGCGCT-1	0.978195	added_dropout	0.58944
AAAGGATAGAAGCGCT-1	0.980384	added_dropout	0.631157
AAAGGATAGAAGCGCT-1	0.982344	added_dropout	0.58807
AAAGGATAGAAGCGCT-1	0.984117	added_dropout	0.600255
AAAGGATAGAAGCGCT-1	0.985706	added_dropout	0.519045
AAAGGATAGAAGCGCT-1	0.987136	added_dropout	0.414719
AAAGGATAGAAGCGCT-1	0.98842	added_dropout	0.362993
AAAGGATAGAAGCGCT-1	0.989579	added_dropout	0.3421
AAAGGATAGAAGCGCT-1	0.990621	added_dropout	0.447387
AAAGGATAGCAGGCTA-1	0.904634	original	0.845338
AAAGGATAGCAGGCTA-1	0.914184	added_dropout	0.802875
AAAGGATAGCAGGCTA-1	0.922778	added_dropout	0.804715
AAAGGATAGCAGGCTA-1	0.930505	added_dropout	0.716085
AAAGGATAGCAGGCTA-1	0.937448	added_dropout	0.755661
AAAGGATAGCAGGCTA-1	0.943706	added_dropout	0.729114
AAAGGATAGCAGGCTA-1	0.949334	added_dropout	0.565467
AAAGGATAGCAGGCTA-1	0.954395	added_dropout	0.562365
AAAGGATAGCAGGCTA-1	0.958953	added_dropout	0.657948
AAAGGATAGCAGGCTA-1	0.963056	added_dropout	0.710816
AAAGGATAGCAGGCTA-1	0.966759	added_dropout	0.670329
AAAGGATAGCAGGCTA-1	0.970087	added_dropout	0.634518
AAAGGATAGCAGGCTA-1	0.973081	added_dropout	0.669528
AAAGGATAGCAGGCTA-1	0.975771	added_dropout	0.628563
AAAGGATAGCAGGCTA-1	0.978195	added_dropout	0.574975
AAAGGATAGCAGGCTA-1	0.980384	added_dropout	0.618909
AAAGGATAGCAGGCTA-1	0.982344	added_dropout	0.631265
AAAGGATAGCAGGCTA-1	0.984117	added_dropout	0.626273
AAAGGATAGCAGGCTA-1	0.985706	added_dropout	0.638977
AAAGGATAGCAGGCTA-1	0.987136	added_dropout	0.645727
AAAGGATAGCAGGCTA-1	0.98842	added_dropout	0.652505
AAAGGATAGCAGGCTA-1	0.989579	added_dropout	0.686263
AAAGGATAGCAGGCTA-1	0.990621	added_dropout	0.686374
AAAGGATAGCAGTAAT-1	0.904634	original	0.801735
AAAGGATAGCAGTAAT-1	0.914184	added_dropout	0.843182
AAAGGATAGCAGTAAT-1	0.922778	added_dropout	0.868476
AAAGGATAGCAGTAAT-1	0.930505	added_dropout	0.830324
AAAGGATAGCAGTAAT-1	0.937448	added_dropout	0.802887
AAAGGATAGCAGTAAT-1	0.943706	added_dropout	0.70215
AAAGGATAGCAGTAAT-1	0.949334	added_dropout	0.633182
AAAGGATAGCAGTAAT-1	0.954395	added_dropout	0.662007
AAAGGATAGCAGTAAT-1	0.958953	added_dropout	0.66939
AAAGGATAGCAGTAAT-1	0.963056	added_dropout	0.709161
AAAGGATAGCAGTAAT-1	0.966759	added_dropout	0.650534
AAAGGATAGCAGTAAT-1	0.970087	added_dropout	0.738354
AAAGGATAGCAGTAAT-1	0.973081	added_dropout	0.725453
AAAGGATAGCAGTAAT-1	0.975771	added_dropout	0.743274
AAAGGATAGCAGTAAT-1	0.978195	added_dropout	0.603875
AAAGGATAGCAGTAAT-1	0.980384	added_dropout	0.543777
AAAGGATAGCAGTAAT-1	0.982344	added_dropout	0.571117
AAAGGATAGCAGTAAT-1	0.984117	added_dropout	0.53982
AAAGGATAGCAGTAAT-1	0.985706	added_dropout	0.507462
AAAGGATAGCAGTAAT-1	0.987136	added_dropout	0.47321
AAAGGATAGCAGTAAT-1	0.98842	added_dropout	0.47317
AAAGGATAGCAGTAAT-1	0.989579	added_dropout	0.468046
AAAGGATAGCAGTAAT-1	0.990621	added_dropout	0.449775
AAAGGATAGCGTCTCG-1	0.904634	original	0.827538
AAAGGATAGCGTCTCG-1	0.914184	added_dropout	0.806573
AAAGGATAGCGTCTCG-1	0.922778	added_dropout	0.834856
AAAGGATAGCGTCTCG-1	0.930505	added_dropout	0.813322
AAAGGATAGCGTCTCG-1	0.937448	added_dropout	0.828315
AAAGGATAGCGTCTCG-1	0.943706	added_dropout	0.826898
AAAGGATAGCGTCTCG-1	0.949334	added_dropout	0.78296
AAAGGATAGCGTCTCG-1	0.954395	added_dropout	0.72685
AAAGGATAGCGTCTCG-1	0.958953	added_dropout	0.748047
AAAGGATAGCGTCTCG-1	0.963056	added_dropout	0.770961
AAAGGATAGCGTCTCG-1	0.966759	added_dropout	0.834913
AAAGGATAGCGTCTCG-1	0.970087	added_dropout	0.769725
AAAGGATAGCGTCTCG-1	0.973081	added_dropout	0.794917
AAAGGATAGCGTCTCG-1	0.975771	added_dropout	0.793255
AAAGGATAGCGTCTCG-1	0.978195	added_dropout	0.820379
AAAGGATAGCGTCTCG-1	0.980384	added_dropout	0.699046
AAAGGATAGCGTCTCG-1	0.982344	added_dropout	0.715278
AAAGGATAGCGTCTCG-1	0.984117	added_dropout	0.707949
AAAGGATAGCGTCTCG-1	0.985706	added_dropout	0.674118
AAAGGATAGCGTCTCG-1	0.987136	added_dropout	0.617281
AAAGGATAGCGTCTCG-1	0.98842	added_dropout	0.541834
AAAGGATAGCGTCTCG-1	0.989579	added_dropout	0.275817
AAAGGATAGCGTCTCG-1	0.990621	added_dropout	0.172794
AAAGGATAGCTTGTGT-1	0.904634	original	0.691614
AAAGGATAGCTTGTGT-1	0.914184	added_dropout	0.737182
AAAGGATAGCTTGTGT-1	0.922778	added_dropout	0.6456
AAAGGATAGCTTGTGT-1	0.930505	added_dropout	0.615198
AAAGGATAGCTTGTGT-1	0.937448	added_dropout	0.583288
AAAGGATAGCTTGTGT-1	0.943706	added_dropout	0.547856
AAAGGATAGCTTGTGT-1	0.949334	added_dropout	0.802064
AAAGGATAGCTTGTGT-1	0.954395	added_dropout	0.777694
AAAGGATAGCTTGTGT-1	0.958953	added_dropout	0.759077
AAAGGATAGCTTGTGT-1	0.963056	added_dropout	0.719583
AAAGGATAGCTTGTGT-1	0.966759	added_dropout	0.714428
AAAGGATAGCTTGTGT-1	0.970087	added_dropout	0.663983
AAAGGATAGCTTGTGT-1	0.973081	added_dropout	0.6469
AAAGGATAGCTTGTGT-1	0.975771	added_dropout	0.660223
AAAGGATAGCTTGTGT-1	0.978195	added_dropout	0.623498
AAAGGATAGCTTGTGT-1	0.980384	added_dropout	0.615264
AAAGGATAGCTTGTGT-1	0.982344	added_dropout	0.617579
AAAGGATAGCTTGTGT-1	0.984117	added_dropout	0.598548
AAAGGATAGCTTGTGT-1	0.985706	added_dropout	0.582978
AAAGGATAGCTTGTGT-1	0.987136	added_dropout	0.555917
AAAGGATAGCTTGTGT-1	0.98842	added_dropout	0.560083
AAAGGATAGCTTGTGT-1	0.989579	added_dropout	0.568013
AAAGGATAGCTTGTGT-1	0.990621	added_dropout	0.57426
AAAGGATAGTACTCGT-1	0.904634	original	0.834795
AAAGGATAGTACTCGT-1	0.914184	added_dropout	0.858694
AAAGGATAGTACTCGT-1	0.922778	added_dropout	0.83324
AAAGGATAGTACTCGT-1	0.930505	added_dropout	0.829591
AAAGGATAGTACTCGT-1	0.937448	added_dropout	0.8026
AAAGGATAGTACTCGT-1	0.943706	added_dropout	0.764066
AAAGGATAGTACTCGT-1	0.949334	added_dropout	0.671263
AAAGGATAGTACTCGT-1	0.954395	added_dropout	0.642432
AAAGGATAGTACTCGT-1	0.958953	added_dropout	0.61342
AAAGGATAGTACTCGT-1	0.963056	added_dropout	0.522197
AAAGGATAGTACTCGT-1	0.966759	added_dropout	0.498614
AAAGGATAGTACTCGT-1	0.970087	added_dropout	0.394572
AAAGGATAGTACTCGT-1	0.973081	added_dropout	0.422483
AAAGGATAGTACTCGT-1	0.975771	added_dropout	0.350906
AAAGGATAGTACTCGT-1	0.978195	added_dropout	0.420405
AAAGGATAGTACTCGT-1	0.980384	added_dropout	0.431709
AAAGGATAGTACTCGT-1	0.982344	added_dropout	0.688825
AAAGGATAGTACTCGT-1	0.984117	added_dropout	0.680965
AAAGGATAGTACTCGT-1	0.985706	added_dropout	0.651916
AAAGGATAGTACTCGT-1	0.987136	added_dropout	0.701852
AAAGGATAGTACTCGT-1	0.98842	added_dropout	0.708319
AAAGGATAGTACTCGT-1	0.989579	added_dropout	0.67805
AAAGGATAGTACTCGT-1	0.990621	added_dropout	0.736418
AAAGGATAGTCGCGAA-1	0.904634	original	0.877591
AAAGGATAGTCGCGAA-1	0.914184	added_dropout	0.882788
AAAGGATAGTCGCGAA-1	0.922778	added_dropout	0.842958
AAAGGATAGTCGCGAA-1	0.930505	added_dropout	0.842853
AAAGGATAGTCGCGAA-1	0.937448	added_dropout	0.827644
AAAGGATAGTCGCGAA-1	0.943706	added_dropout	0.856738
AAAGGATAGTCGCGAA-1	0.949334	added_dropout	0.844469
AAAGGATAGTCGCGAA-1	0.954395	added_dropout	0.851001
AAAGGATAGTCGCGAA-1	0.958953	added_dropout	0.840298
AAAGGATAGTCGCGAA-1	0.963056	added_dropout	0.842275
AAAGGATAGTCGCGAA-1	0.966759	added_dropout	0.851278
AAAGGATAGTCGCGAA-1	0.970087	added_dropout	0.85314
AAAGGATAGTCGCGAA-1	0.973081	added_dropout	0.832868
AAAGGATAGTCGCGAA-1	0.975771	added_dropout	0.735158
AAAGGATAGTCGCGAA-1	0.978195	added_dropout	0.738141
AAAGGATAGTCGCGAA-1	0.980384	added_dropout	0.753642
AAAGGATAGTCGCGAA-1	0.982344	added_dropout	0.610717
AAAGGATAGTCGCGAA-1	0.984117	added_dropout	0.544145
AAAGGATAGTCGCGAA-1	0.985706	added_dropout	0.517083
AAAGGATAGTCGCGAA-1	0.987136	added_dropout	0.441109
AAAGGATAGTCGCGAA-1	0.98842	added_dropout	0.46776
AAAGGATAGTCGCGAA-1	0.989579	added_dropout	0.47386
AAAGGATAGTCGCGAA-1	0.990621	added_dropout	0.449343
AAAGGATCACAACGCC-1	0.904634	original	0.882285
AAAGGATCACAACGCC-1	0.914184	added_dropout	0.875507
AAAGGATCACAACGCC-1	0.922778	added_dropout	0.804597
AAAGGATCACAACGCC-1	0.930505	added_dropout	0.784744
AAAGGATCACAACGCC-1	0.937448	added_dropout	0.758273
AAAGGATCACAACGCC-1	0.943706	added_dropout	0.737315
AAAGGATCACAACGCC-1	0.949334	added_dropout	0.778505
AAAGGATCACAACGCC-1	0.954395	added_dropout	0.76408
AAAGGATCACAACGCC-1	0.958953	added_dropout	0.647174
AAAGGATCACAACGCC-1	0.963056	added_dropout	0.724936
AAAGGATCACAACGCC-1	0.966759	added_dropout	0.711596
AAAGGATCACAACGCC-1	0.970087	added_dropout	0.64748
AAAGGATCACAACGCC-1	0.973081	added_dropout	0.575529
AAAGGATCACAACGCC-1	0.975771	added_dropout	0.583805
AAAGGATCACAACGCC-1	0.978195	added_dropout	0.546117
AAAGGATCACAACGCC-1	0.980384	added_dropout	0.507424
AAAGGATCACAACGCC-1	0.982344	added_dropout	0.443377
AAAGGATCACAACGCC-1	0.984117	added_dropout	0.467288
AAAGGATCACAACGCC-1	0.985706	added_dropout	0.38418
AAAGGATCACAACGCC-1	0.987136	added_dropout	0.341223
AAAGGATCACAACGCC-1	0.98842	added_dropout	-0.0286645
AAAGGATCACAACGCC-1	0.989579	added_dropout	-0.012725
AAAGGATCACAACGCC-1	0.990621	added_dropout	0.144932
AAAGGATCACCGAATT-1	0.904634	original	0.804652
AAAGGATCACCGAATT-1	0.914184	added_dropout	0.775864
AAAGGATCACCGAATT-1	0.922778	added_dropout	0.811037
AAAGGATCACCGAATT-1	0.930505	added_dropout	0.778201
AAAGGATCACCGAATT-1	0.937448	added_dropout	0.769448
AAAGGATCACCGAATT-1	0.943706	added_dropout	0.829328
AAAGGATCACCGAATT-1	0.949334	added_dropout	0.846548
AAAGGATCACCGAATT-1	0.954395	added_dropout	0.760592
AAAGGATCACCGAATT-1	0.958953	added_dropout	0.709386
AAAGGATCACCGAATT-1	0.963056	added_dropout	0.479463
AAAGGATCACCGAATT-1	0.966759	added_dropout	0.503994
AAAGGATCACCGAATT-1	0.970087	added_dropout	0.477938
AAAGGATCACCGAATT-1	0.973081	added_dropout	0.46816
AAAGGATCACCGAATT-1	0.975771	added_dropout	0.316571
AAAGGATCACCGAATT-1	0.978195	added_dropout	0.105697
AAAGGATCACCGAATT-1	0.980384	added_dropout	0.324548
AAAGGATCACCGAATT-1	0.982344	added_dropout	0.28842
AAAGGATCACCGAATT-1	0.984117	added_dropout	0.341968
AAAGGATCACCGAATT-1	0.985706	added_dropout	0.258905
AAAGGATCACCGAATT-1	0.987136	added_dropout	0.280713
AAAGGATCACCGAATT-1	0.98842	added_dropout	0.298976
AAAGGATCACCGAATT-1	0.989579	added_dropout	0.341404
AAAGGATCACCGAATT-1	0.990621	added_dropout	0.449946
AAAGGATCATCATCTT-1	0.904634	original	0.687548
AAAGGATCATCATCTT-1	0.914184	added_dropout	0.666254
AAAGGATCATCATCTT-1	0.922778	added_dropout	0.579939
AAAGGATCATCATCTT-1	0.930505	added_dropout	0.496767
AAAGGATCATCATCTT-1	0.937448	added_dropout	0.55578
AAAGGATCATCATCTT-1	0.943706	added_dropout	0.505011
AAAGGATCATCATCTT-1	0.949334	added_dropout	0.473335
AAAGGATCATCATCTT-1	0.954395	added_dropout	0.511156
AAAGGATCATCATCTT-1	0.958953	added_dropout	0.403884
AAAGGATCATCATCTT-1	0.963056	added_dropout	0.37409
AAAGGATCATCATCTT-1	0.966759	added_dropout	0.322967
AAAGGATCATCATCTT-1	0.970087	added_dropout	0.151942
AAAGGATCATCATCTT-1	0.973081	added_dropout	0.0805797
AAAGGATCATCATCTT-1	0.975771	added_dropout	-0.0511757
AAAGGATCATCATCTT-1	0.978195	added_dropout	-0.0989899
AAAGGATCATCATCTT-1	0.980384	added_dropout	-0.156422
AAAGGATCATCATCTT-1	0.982344	added_dropout	-0.207189
AAAGGATCATCATCTT-1	0.984117	added_dropout	-0.139487
AAAGGATCATCATCTT-1	0.985706	added_dropout	-0.0769032
AAAGGATCATCATCTT-1	0.987136	added_dropout	-0.0577597
AAAGGATCATCATCTT-1	0.98842	added_dropout	-0.132036
AAAGGATCATCATCTT-1	0.989579	added_dropout	-0.172021
AAAGGATCATCATCTT-1	0.990621	added_dropout	-0.131551
AAAGGATCATCCCGTT-1	0.904634	original	0.803983
AAAGGATCATCCCGTT-1	0.914184	added_dropout	0.80197
AAAGGATCATCCCGTT-1	0.922778	added_dropout	0.786273
AAAGGATCATCCCGTT-1	0.930505	added_dropout	0.780502
AAAGGATCATCCCGTT-1	0.937448	added_dropout	0.800165
AAAGGATCATCCCGTT-1	0.943706	added_dropout	0.810094
AAAGGATCATCCCGTT-1	0.949334	added_dropout	0.765755
AAAGGATCATCCCGTT-1	0.954395	added_dropout	0.740914
AAAGGATCATCCCGTT-1	0.958953	added_dropout	0.714535
AAAGGATCATCCCGTT-1	0.963056	added_dropout	0.689645
AAAGGATCATCCCGTT-1	0.966759	added_dropout	0.710268
AAAGGATCATCCCGTT-1	0.970087	added_dropout	0.692086
AAAGGATCATCCCGTT-1	0.973081	added_dropout	0.687115
AAAGGATCATCCCGTT-1	0.975771	added_dropout	0.705623
AAAGGATCATCCCGTT-1	0.978195	added_dropout	0.669784
AAAGGATCATCCCGTT-1	0.980384	added_dropout	0.557971
AAAGGATCATCCCGTT-1	0.982344	added_dropout	0.464474
AAAGGATCATCCCGTT-1	0.984117	added_dropout	0.557164
AAAGGATCATCCCGTT-1	0.985706	added_dropout	0.536249
AAAGGATCATCCCGTT-1	0.987136	added_dropout	0.636019
AAAGGATCATCCCGTT-1	0.98842	added_dropout	0.61158
AAAGGATCATCCCGTT-1	0.989579	added_dropout	0.674724
AAAGGATCATCCCGTT-1	0.990621	added_dropout	0.680826
AAAGGATGTATACAGA-1	0.904634	original	0.893608
AAAGGATGTATACAGA-1	0.914184	added_dropout	0.796492
AAAGGATGTATACAGA-1	0.922778	added_dropout	0.768283
AAAGGATGTATACAGA-1	0.930505	added_dropout	0.735274
AAAGGATGTATACAGA-1	0.937448	added_dropout	0.75076
AAAGGATGTATACAGA-1	0.943706	added_dropout	0.789389
AAAGGATGTATACAGA-1	0.949334	added_dropout	0.788676
AAAGGATGTATACAGA-1	0.954395	added_dropout	0.777126
AAAGGATGTATACAGA-1	0.958953	added_dropout	0.783692
AAAGGATGTATACAGA-1	0.963056	added_dropout	0.823389
AAAGGATGTATACAGA-1	0.966759	added_dropout	0.876784
AAAGGATGTATACAGA-1	0.970087	added_dropout	0.855826
AAAGGATGTATACAGA-1	0.973081	added_dropout	0.845711
AAAGGATGTATACAGA-1	0.975771	added_dropout	0.750876
AAAGGATGTATACAGA-1	0.978195	added_dropout	0.707173
AAAGGATGTATACAGA-1	0.980384	added_dropout	0.676235
AAAGGATGTATACAGA-1	0.982344	added_dropout	0.688083
AAAGGATGTATACAGA-1	0.984117	added_dropout	0.773782
AAAGGATGTATACAGA-1	0.985706	added_dropout	0.708151
AAAGGATGTATACAGA-1	0.987136	added_dropout	0.766136
AAAGGATGTATACAGA-1	0.98842	added_dropout	0.769359
AAAGGATGTATACAGA-1	0.989579	added_dropout	0.691465
AAAGGATGTATACAGA-1	0.990621	added_dropout	0.712851
AAAGGATGTTCATCTT-1	0.904634	original	0.571351
AAAGGATGTTCATCTT-1	0.914184	added_dropout	0.556203
AAAGGATGTTCATCTT-1	0.922778	added_dropout	0.565813
AAAGGATGTTCATCTT-1	0.930505	added_dropout	0.62819
AAAGGATGTTCATCTT-1	0.937448	added_dropout	0.70925
AAAGGATGTTCATCTT-1	0.943706	added_dropout	0.675907
AAAGGATGTTCATCTT-1	0.949334	added_dropout	0.643954
AAAGGATGTTCATCTT-1	0.954395	added_dropout	0.554683
AAAGGATGTTCATCTT-1	0.958953	added_dropout	0.562624
AAAGGATGTTCATCTT-1	0.963056	added_dropout	0.525528
AAAGGATGTTCATCTT-1	0.966759	added_dropout	0.529529
AAAGGATGTTCATCTT-1	0.970087	added_dropout	0.449549
AAAGGATGTTCATCTT-1	0.973081	added_dropout	0.444841
AAAGGATGTTCATCTT-1	0.975771	added_dropout	0.332413
AAAGGATGTTCATCTT-1	0.978195	added_dropout	0.406565
AAAGGATGTTCATCTT-1	0.980384	added_dropout	0.53477
AAAGGATGTTCATCTT-1	0.982344	added_dropout	0.488572
AAAGGATGTTCATCTT-1	0.984117	added_dropout	0.556412
AAAGGATGTTCATCTT-1	0.985706	added_dropout	0.368787
AAAGGATGTTCATCTT-1	0.987136	added_dropout	0.321267
AAAGGATGTTCATCTT-1	0.98842	added_dropout	0.169933
AAAGGATGTTCATCTT-1	0.989579	added_dropout	0.162786
AAAGGATGTTCATCTT-1	0.990621	added_dropout	-0.17217
AAAGGATGTTTCCCAC-1	0.904634	original	0.650056
AAAGGATGTTTCCCAC-1	0.914184	added_dropout	0.652236
AAAGGATGTTTCCCAC-1	0.922778	added_dropout	0.542681
AAAGGATGTTTCCCAC-1	0.930505	added_dropout	0.444371
AAAGGATGTTTCCCAC-1	0.937448	added_dropout	0.380505
AAAGGATGTTTCCCAC-1	0.943706	added_dropout	0.353818
AAAGGATGTTTCCCAC-1	0.949334	added_dropout	0.298366
AAAGGATGTTTCCCAC-1	0.954395	added_dropout	0.221505
AAAGGATGTTTCCCAC-1	0.958953	added_dropout	0.189953
AAAGGATGTTTCCCAC-1	0.963056	added_dropout	0.108418
AAAGGATGTTTCCCAC-1	0.966759	added_dropout	0.108623
AAAGGATGTTTCCCAC-1	0.970087	added_dropout	0.100359
AAAGGATGTTTCCCAC-1	0.973081	added_dropout	0.10796
AAAGGATGTTTCCCAC-1	0.975771	added_dropout	0.093715
AAAGGATGTTTCCCAC-1	0.978195	added_dropout	0.350469
AAAGGATGTTTCCCAC-1	0.980384	added_dropout	0.304357
AAAGGATGTTTCCCAC-1	0.982344	added_dropout	0.270953
AAAGGATGTTTCCCAC-1	0.984117	added_dropout	0.291281
AAAGGATGTTTCCCAC-1	0.985706	added_dropout	0.332349
AAAGGATGTTTCCCAC-1	0.987136	added_dropout	0.37867
AAAGGATGTTTCCCAC-1	0.98842	added_dropout	0.25199
AAAGGATGTTTCCCAC-1	0.989579	added_dropout	0.291841
AAAGGATGTTTCCCAC-1	0.990621	added_dropout	0.325711
AAAGGATTCAGCATTG-1	0.904634	original	0.575899
AAAGGATTCAGCATTG-1	0.914184	added_dropout	0.46336
AAAGGATTCAGCATTG-1	0.922778	added_dropout	0.450576
AAAGGATTCAGCATTG-1	0.930505	added_dropout	0.52607
AAAGGATTCAGCATTG-1	0.937448	added_dropout	0.394145
AAAGGATTCAGCATTG-1	0.943706	added_dropout	0.522389
AAAGGATTCAGCATTG-1	0.949334	added_dropout	0.473753
AAAGGATTCAGCATTG-1	0.954395	added_dropout	0.499473
AAAGGATTCAGCATTG-1	0.958953	added_dropout	0.484742
AAAGGATTCAGCATTG-1	0.963056	added_dropout	0.398223
AAAGGATTCAGCATTG-1	0.966759	added_dropout	0.414045
AAAGGATTCAGCATTG-1	0.970087	added_dropout	0.360806
AAAGGATTCAGCATTG-1	0.973081	added_dropout	0.279759
AAAGGATTCAGCATTG-1	0.975771	added_dropout	0.222347
AAAGGATTCAGCATTG-1	0.978195	added_dropout	0.150302
AAAGGATTCAGCATTG-1	0.980384	added_dropout	0.168185
AAAGGATTCAGCATTG-1	0.982344	added_dropout	0.145113
AAAGGATTCAGCATTG-1	0.984117	added_dropout	0.194987
AAAGGATTCAGCATTG-1	0.985706	added_dropout	0.0967351
AAAGGATTCAGCATTG-1	0.987136	added_dropout	-0.0319937
AAAGGATTCAGCATTG-1	0.98842	added_dropout	-0.0737317
AAAGGATTCAGCATTG-1	0.989579	added_dropout	-0.0277411
AAAGGATTCAGCATTG-1	0.990621	added_dropout	-0.0417107
AAAGGGCAGATTGCGG-1	0.904634	original	0.89042
AAAGGGCAGATTGCGG-1	0.914184	added_dropout	0.909581
AAAGGGCAGATTGCGG-1	0.922778	added_dropout	0.915312
AAAGGGCAGATTGCGG-1	0.930505	added_dropout	0.957179
AAAGGGCAGATTGCGG-1	0.937448	added_dropout	0.900297
AAAGGGCAGATTGCGG-1	0.943706	added_dropout	0.87151
AAAGGGCAGATTGCGG-1	0.949334	added_dropout	0.873732
AAAGGGCAGATTGCGG-1	0.954395	added_dropout	0.911527
AAAGGGCAGATTGCGG-1	0.958953	added_dropout	0.931849
AAAGGGCAGATTGCGG-1	0.963056	added_dropout	0.915448
AAAGGGCAGATTGCGG-1	0.966759	added_dropout	0.927881
AAAGGGCAGATTGCGG-1	0.970087	added_dropout	0.942839
AAAGGGCAGATTGCGG-1	0.973081	added_dropout	0.841452
AAAGGGCAGATTGCGG-1	0.975771	added_dropout	0.856775
AAAGGGCAGATTGCGG-1	0.978195	added_dropout	0.736925
AAAGGGCAGATTGCGG-1	0.980384	added_dropout	0.664779
AAAGGGCAGATTGCGG-1	0.982344	added_dropout	0.632757
AAAGGGCAGATTGCGG-1	0.984117	added_dropout	0.627142
AAAGGGCAGATTGCGG-1	0.985706	added_dropout	0.617243
AAAGGGCAGATTGCGG-1	0.987136	added_dropout	0.681573
AAAGGGCAGATTGCGG-1	0.98842	added_dropout	0.789894
AAAGGGCAGATTGCGG-1	0.989579	added_dropout	0.846753
AAAGGGCAGATTGCGG-1	0.990621	added_dropout	0.818497
AAAGGGCAGCATGAAT-1	0.904634	original	0.676909
AAAGGGCAGCATGAAT-1	0.914184	added_dropout	0.75254
AAAGGGCAGCATGAAT-1	0.922778	added_dropout	0.714504
AAAGGGCAGCATGAAT-1	0.930505	added_dropout	0.705496
AAAGGGCAGCATGAAT-1	0.937448	added_dropout	0.670839
AAAGGGCAGCATGAAT-1	0.943706	added_dropout	0.608971
AAAGGGCAGCATGAAT-1	0.949334	added_dropout	0.595108
AAAGGGCAGCATGAAT-1	0.954395	added_dropout	0.542834
AAAGGGCAGCATGAAT-1	0.958953	added_dropout	0.626979
AAAGGGCAGCATGAAT-1	0.963056	added_dropout	0.586838
AAAGGGCAGCATGAAT-1	0.966759	added_dropout	0.392471
AAAGGGCAGCATGAAT-1	0.970087	added_dropout	0.514154
AAAGGGCAGCATGAAT-1	0.973081	added_dropout	0.46725
AAAGGGCAGCATGAAT-1	0.975771	added_dropout	0.429306
AAAGGGCAGCATGAAT-1	0.978195	added_dropout	0.385359
AAAGGGCAGCATGAAT-1	0.980384	added_dropout	0.379374
AAAGGGCAGCATGAAT-1	0.982344	added_dropout	0.349501
AAAGGGCAGCATGAAT-1	0.984117	added_dropout	0.336999
AAAGGGCAGCATGAAT-1	0.985706	added_dropout	0.408744
AAAGGGCAGCATGAAT-1	0.987136	added_dropout	0.388759
AAAGGGCAGCATGAAT-1	0.98842	added_dropout	0.396343
AAAGGGCAGCATGAAT-1	0.989579	added_dropout	0.324341
AAAGGGCAGCATGAAT-1	0.990621	added_dropout	0.229544
AAAGGGCCATTGAGGG-1	0.904634	original	0.876225
AAAGGGCCATTGAGGG-1	0.914184	added_dropout	0.858967
AAAGGGCCATTGAGGG-1	0.922778	added_dropout	0.860171
AAAGGGCCATTGAGGG-1	0.930505	added_dropout	0.887738
AAAGGGCCATTGAGGG-1	0.937448	added_dropout	0.863137
AAAGGGCCATTGAGGG-1	0.943706	added_dropout	0.858766
AAAGGGCCATTGAGGG-1	0.949334	added_dropout	0.864265
AAAGGGCCATTGAGGG-1	0.954395	added_dropout	0.83336
AAAGGGCCATTGAGGG-1	0.958953	added_dropout	0.792964
AAAGGGCCATTGAGGG-1	0.963056	added_dropout	0.794045
AAAGGGCCATTGAGGG-1	0.966759	added_dropout	0.720275
AAAGGGCCATTGAGGG-1	0.970087	added_dropout	0.606614
AAAGGGCCATTGAGGG-1	0.973081	added_dropout	0.611431
AAAGGGCCATTGAGGG-1	0.975771	added_dropout	0.539046
AAAGGGCCATTGAGGG-1	0.978195	added_dropout	0.60495
AAAGGGCCATTGAGGG-1	0.980384	added_dropout	0.555748
AAAGGGCCATTGAGGG-1	0.982344	added_dropout	0.618769
AAAGGGCCATTGAGGG-1	0.984117	added_dropout	0.688905
AAAGGGCCATTGAGGG-1	0.985706	added_dropout	0.617689
AAAGGGCCATTGAGGG-1	0.987136	added_dropout	0.666396
AAAGGGCCATTGAGGG-1	0.98842	added_dropout	0.682571
AAAGGGCCATTGAGGG-1	0.989579	added_dropout	0.703987
AAAGGGCCATTGAGGG-1	0.990621	added_dropout	0.735445
AAAGGGCGTATCGAGG-1	0.904634	original	0.703004
AAAGGGCGTATCGAGG-1	0.914184	added_dropout	0.687421
AAAGGGCGTATCGAGG-1	0.922778	added_dropout	0.684913
AAAGGGCGTATCGAGG-1	0.930505	added_dropout	0.719018
AAAGGGCGTATCGAGG-1	0.937448	added_dropout	0.713676
AAAGGGCGTATCGAGG-1	0.943706	added_dropout	0.719619
AAAGGGCGTATCGAGG-1	0.949334	added_dropout	0.725762
AAAGGGCGTATCGAGG-1	0.954395	added_dropout	0.67949
AAAGGGCGTATCGAGG-1	0.958953	added_dropout	0.604142
AAAGGGCGTATCGAGG-1	0.963056	added_dropout	0.581659
AAAGGGCGTATCGAGG-1	0.966759	added_dropout	0.517403
AAAGGGCGTATCGAGG-1	0.970087	added_dropout	0.481335
AAAGGGCGTATCGAGG-1	0.973081	added_dropout	0.443722
AAAGGGCGTATCGAGG-1	0.975771	added_dropout	0.533001
AAAGGGCGTATCGAGG-1	0.978195	added_dropout	0.419635
AAAGGGCGTATCGAGG-1	0.980384	added_dropout	0.342597
AAAGGGCGTATCGAGG-1	0.982344	added_dropout	0.424335
AAAGGGCGTATCGAGG-1	0.984117	added_dropout	0.312638
AAAGGGCGTATCGAGG-1	0.985706	added_dropout	0.268593
AAAGGGCGTATCGAGG-1	0.987136	added_dropout	0.281757
AAAGGGCGTATCGAGG-1	0.98842	added_dropout	0.301681
AAAGGGCGTATCGAGG-1	0.989579	added_dropout	0.21325
AAAGGGCGTATCGAGG-1	0.990621	added_dropout	0.26945
AAAGGGCGTCCTATAG-1	0.904634	original	0.932038
AAAGGGCGTCCTATAG-1	0.914184	added_dropout	0.927311
AAAGGGCGTCCTATAG-1	0.922778	added_dropout	0.901987
AAAGGGCGTCCTATAG-1	0.930505	added_dropout	0.890203
AAAGGGCGTCCTATAG-1	0.937448	added_dropout	0.811858
AAAGGGCGTCCTATAG-1	0.943706	added_dropout	0.800162
AAAGGGCGTCCTATAG-1	0.949334	added_dropout	0.837014
AAAGGGCGTCCTATAG-1	0.954395	added_dropout	0.872395
AAAGGGCGTCCTATAG-1	0.958953	added_dropout	0.839261
AAAGGGCGTCCTATAG-1	0.963056	added_dropout	0.790074
AAAGGGCGTCCTATAG-1	0.966759	added_dropout	0.843205
AAAGGGCGTCCTATAG-1	0.970087	added_dropout	0.850391
AAAGGGCGTCCTATAG-1	0.973081	added_dropout	0.797035
AAAGGGCGTCCTATAG-1	0.975771	added_dropout	0.828234
AAAGGGCGTCCTATAG-1	0.978195	added_dropout	0.832577
AAAGGGCGTCCTATAG-1	0.980384	added_dropout	0.797314
AAAGGGCGTCCTATAG-1	0.982344	added_dropout	0.766837
AAAGGGCGTCCTATAG-1	0.984117	added_dropout	0.748913
AAAGGGCGTCCTATAG-1	0.985706	added_dropout	0.742516
AAAGGGCGTCCTATAG-1	0.987136	added_dropout	0.675789
AAAGGGCGTCCTATAG-1	0.98842	added_dropout	0.571241
AAAGGGCGTCCTATAG-1	0.989579	added_dropout	0.608324
AAAGGGCGTCCTATAG-1	0.990621	added_dropout	0.716229
AAAGGGCGTGGCGTAA-1	0.904634	original	0.927642
AAAGGGCGTGGCGTAA-1	0.914184	added_dropout	0.923094
AAAGGGCGTGGCGTAA-1	0.922778	added_dropout	0.913519
AAAGGGCGTGGCGTAA-1	0.930505	added_dropout	0.935156
AAAGGGCGTGGCGTAA-1	0.937448	added_dropout	0.891309
AAAGGGCGTGGCGTAA-1	0.943706	added_dropout	0.854411
AAAGGGCGTGGCGTAA-1	0.949334	added_dropout	0.827816
AAAGGGCGTGGCGTAA-1	0.954395	added_dropout	0.833733
AAAGGGCGTGGCGTAA-1	0.958953	added_dropout	0.860686
AAAGGGCGTGGCGTAA-1	0.963056	added_dropout	0.888029
AAAGGGCGTGGCGTAA-1	0.966759	added_dropout	0.874588
AAAGGGCGTGGCGTAA-1	0.970087	added_dropout	0.843141
AAAGGGCGTGGCGTAA-1	0.973081	added_dropout	0.631059
AAAGGGCGTGGCGTAA-1	0.975771	added_dropout	0.63888
AAAGGGCGTGGCGTAA-1	0.978195	added_dropout	0.601548
AAAGGGCGTGGCGTAA-1	0.980384	added_dropout	0.643059
AAAGGGCGTGGCGTAA-1	0.982344	added_dropout	0.569711
AAAGGGCGTGGCGTAA-1	0.984117	added_dropout	0.582249
AAAGGGCGTGGCGTAA-1	0.985706	added_dropout	0.295669
AAAGGGCGTGGCGTAA-1	0.987136	added_dropout	0.448627
AAAGGGCGTGGCGTAA-1	0.98842	added_dropout	0.495985
AAAGGGCGTGGCGTAA-1	0.989579	added_dropout	0.456417
AAAGGGCGTGGCGTAA-1	0.990621	added_dropout	0.494269
AAAGGGCTCCATTTGT-1	0.904634	original	0.925388
AAAGGGCTCCATTTGT-1	0.914184	added_dropout	0.899748
AAAGGGCTCCATTTGT-1	0.922778	added_dropout	0.912151
AAAGGGCTCCATTTGT-1	0.930505	added_dropout	0.922458
AAAGGGCTCCATTTGT-1	0.937448	added_dropout	0.910464
AAAGGGCTCCATTTGT-1	0.943706	added_dropout	0.9067
AAAGGGCTCCATTTGT-1	0.949334	added_dropout	0.901067
AAAGGGCTCCATTTGT-1	0.954395	added_dropout	0.890888
AAAGGGCTCCATTTGT-1	0.958953	added_dropout	0.874842
AAAGGGCTCCATTTGT-1	0.963056	added_dropout	0.86986
AAAGGGCTCCATTTGT-1	0.966759	added_dropout	0.899808
AAAGGGCTCCATTTGT-1	0.970087	added_dropout	0.91009
AAAGGGCTCCATTTGT-1	0.973081	added_dropout	0.895346
AAAGGGCTCCATTTGT-1	0.975771	added_dropout	0.886839
AAAGGGCTCCATTTGT-1	0.978195	added_dropout	0.868346
AAAGGGCTCCATTTGT-1	0.980384	added_dropout	0.887687
AAAGGGCTCCATTTGT-1	0.982344	added_dropout	0.867626
AAAGGGCTCCATTTGT-1	0.984117	added_dropout	0.894978
AAAGGGCTCCATTTGT-1	0.985706	added_dropout	0.854316
AAAGGGCTCCATTTGT-1	0.987136	added_dropout	0.82312
AAAGGGCTCCATTTGT-1	0.98842	added_dropout	0.83558
AAAGGGCTCCATTTGT-1	0.989579	added_dropout	0.794792
AAAGGGCTCCATTTGT-1	0.990621	added_dropout	0.777551
AAAGGGCTCGCCTAGG-1	0.904634	original	0.704567
AAAGGGCTCGCCTAGG-1	0.914184	added_dropout	0.712236
AAAGGGCTCGCCTAGG-1	0.922778	added_dropout	0.588223
AAAGGGCTCGCCTAGG-1	0.930505	added_dropout	0.582949
AAAGGGCTCGCCTAGG-1	0.937448	added_dropout	0.586375
AAAGGGCTCGCCTAGG-1	0.943706	added_dropout	0.566396
AAAGGGCTCGCCTAGG-1	0.949334	added_dropout	0.62298
AAAGGGCTCGCCTAGG-1	0.954395	added_dropout	0.568893
AAAGGGCTCGCCTAGG-1	0.958953	added_dropout	0.610777
AAAGGGCTCGCCTAGG-1	0.963056	added_dropout	0.563081
AAAGGGCTCGCCTAGG-1	0.966759	added_dropout	0.573365
AAAGGGCTCGCCTAGG-1	0.970087	added_dropout	0.549683
AAAGGGCTCGCCTAGG-1	0.973081	added_dropout	0.550134
AAAGGGCTCGCCTAGG-1	0.975771	added_dropout	0.551879
AAAGGGCTCGCCTAGG-1	0.978195	added_dropout	0.515782
AAAGGGCTCGCCTAGG-1	0.980384	added_dropout	0.502156
AAAGGGCTCGCCTAGG-1	0.982344	added_dropout	0.541678
AAAGGGCTCGCCTAGG-1	0.984117	added_dropout	0.518983
AAAGGGCTCGCCTAGG-1	0.985706	added_dropout	0.531749
AAAGGGCTCGCCTAGG-1	0.987136	added_dropout	0.538951
AAAGGGCTCGCCTAGG-1	0.98842	added_dropout	0.593758
AAAGGGCTCGCCTAGG-1	0.989579	added_dropout	0.490484
AAAGGGCTCGCCTAGG-1	0.990621	added_dropout	0.483835
AAAGGGCTCTGGGCGT-1	0.904634	original	0.664498
AAAGGGCTCTGGGCGT-1	0.914184	added_dropout	0.651319
AAAGGGCTCTGGGCGT-1	0.922778	added_dropout	0.728279
AAAGGGCTCTGGGCGT-1	0.930505	added_dropout	0.688924
AAAGGGCTCTGGGCGT-1	0.937448	added_dropout	0.7138
AAAGGGCTCTGGGCGT-1	0.943706	added_dropout	0.790629
AAAGGGCTCTGGGCGT-1	0.949334	added_dropout	0.824491
AAAGGGCTCTGGGCGT-1	0.954395	added_dropout	0.848666
AAAGGGCTCTGGGCGT-1	0.958953	added_dropout	0.778875
AAAGGGCTCTGGGCGT-1	0.963056	added_dropout	0.740325
AAAGGGCTCTGGGCGT-1	0.966759	added_dropout	0.72333
AAAGGGCTCTGGGCGT-1	0.970087	added_dropout	0.688783
AAAGGGCTCTGGGCGT-1	0.973081	added_dropout	0.675628
AAAGGGCTCTGGGCGT-1	0.975771	added_dropout	0.42651
AAAGGGCTCTGGGCGT-1	0.978195	added_dropout	0.338258
AAAGGGCTCTGGGCGT-1	0.980384	added_dropout	0.241538
AAAGGGCTCTGGGCGT-1	0.982344	added_dropout	0.386669
AAAGGGCTCTGGGCGT-1	0.984117	added_dropout	0.333313
AAAGGGCTCTGGGCGT-1	0.985706	added_dropout	0.222441
AAAGGGCTCTGGGCGT-1	0.987136	added_dropout	0.23516
AAAGGGCTCTGGGCGT-1	0.98842	added_dropout	0.172563
AAAGGGCTCTGGGCGT-1	0.989579	added_dropout	-2.70568e-05
AAAGGGCTCTGGGCGT-1	0.990621	added_dropout	0.00470301
AAAGGGCTCTTAGCCC-1	0.904634	original	0.952201
AAAGGGCTCTTAGCCC-1	0.914184	added_dropout	0.943043
AAAGGGCTCTTAGCCC-1	0.922778	added_dropout	0.894614
AAAGGGCTCTTAGCCC-1	0.930505	added_dropout	0.93011
AAAGGGCTCTTAGCCC-1	0.937448	added_dropout	0.876726
AAAGGGCTCTTAGCCC-1	0.943706	added_dropout	0.814425
AAAGGGCTCTTAGCCC-1	0.949334	added_dropout	0.788175
AAAGGGCTCTTAGCCC-1	0.954395	added_dropout	0.728778
AAAGGGCTCTTAGCCC-1	0.958953	added_dropout	0.835374
AAAGGGCTCTTAGCCC-1	0.963056	added_dropout	0.849702
AAAGGGCTCTTAGCCC-1	0.966759	added_dropout	0.781833
AAAGGGCTCTTAGCCC-1	0.970087	added_dropout	0.801907
AAAGGGCTCTTAGCCC-1	0.973081	added_dropout	0.793805
AAAGGGCTCTTAGCCC-1	0.975771	added_dropout	0.787357
AAAGGGCTCTTAGCCC-1	0.978195	added_dropout	0.81862
AAAGGGCTCTTAGCCC-1	0.980384	added_dropout	0.8278
AAAGGGCTCTTAGCCC-1	0.982344	added_dropout	0.778371
AAAGGGCTCTTAGCCC-1	0.984117	added_dropout	0.804901
AAAGGGCTCTTAGCCC-1	0.985706	added_dropout	0.820047
AAAGGGCTCTTAGCCC-1	0.987136	added_dropout	0.773022
AAAGGGCTCTTAGCCC-1	0.98842	added_dropout	0.773627
AAAGGGCTCTTAGCCC-1	0.989579	added_dropout	0.759621
AAAGGGCTCTTAGCCC-1	0.990621	added_dropout	0.787815
AAAGGTAAGTGTTGTC-1	0.904634	original	0.759049
AAAGGTAAGTGTTGTC-1	0.914184	added_dropout	0.699496
AAAGGTAAGTGTTGTC-1	0.922778	added_dropout	0.711864
AAAGGTAAGTGTTGTC-1	0.930505	added_dropout	0.74442
AAAGGTAAGTGTTGTC-1	0.937448	added_dropout	0.73674
AAAGGTAAGTGTTGTC-1	0.943706	added_dropout	0.775986
AAAGGTAAGTGTTGTC-1	0.949334	added_dropout	0.792809
AAAGGTAAGTGTTGTC-1	0.954395	added_dropout	0.771028
AAAGGTAAGTGTTGTC-1	0.958953	added_dropout	0.770682
AAAGGTAAGTGTTGTC-1	0.963056	added_dropout	0.746667
AAAGGTAAGTGTTGTC-1	0.966759	added_dropout	0.714654
AAAGGTAAGTGTTGTC-1	0.970087	added_dropout	0.669905
AAAGGTAAGTGTTGTC-1	0.973081	added_dropout	0.680371
AAAGGTAAGTGTTGTC-1	0.975771	added_dropout	0.716957
AAAGGTAAGTGTTGTC-1	0.978195	added_dropout	0.689801
AAAGGTAAGTGTTGTC-1	0.980384	added_dropout	0.699224
AAAGGTAAGTGTTGTC-1	0.982344	added_dropout	0.783906
AAAGGTAAGTGTTGTC-1	0.984117	added_dropout	0.554844
AAAGGTAAGTGTTGTC-1	0.985706	added_dropout	0.445212
AAAGGTAAGTGTTGTC-1	0.987136	added_dropout	0.450727
AAAGGTAAGTGTTGTC-1	0.98842	added_dropout	0.404031
AAAGGTAAGTGTTGTC-1	0.989579	added_dropout	0.397169
AAAGGTAAGTGTTGTC-1	0.990621	added_dropout	0.32716
AAAGGTACAACTGGTT-1	0.904634	original	0.885241
AAAGGTACAACTGGTT-1	0.914184	added_dropout	0.831839
AAAGGTACAACTGGTT-1	0.922778	added_dropout	0.812501
AAAGGTACAACTGGTT-1	0.930505	added_dropout	0.648221
AAAGGTACAACTGGTT-1	0.937448	added_dropout	0.542078
AAAGGTACAACTGGTT-1	0.943706	added_dropout	0.711178
AAAGGTACAACTGGTT-1	0.949334	added_dropout	0.72365
AAAGGTACAACTGGTT-1	0.954395	added_dropout	0.693817
AAAGGTACAACTGGTT-1	0.958953	added_dropout	0.61319
AAAGGTACAACTGGTT-1	0.963056	added_dropout	0.463232
AAAGGTACAACTGGTT-1	0.966759	added_dropout	0.460895
AAAGGTACAACTGGTT-1	0.970087	added_dropout	0.341089
AAAGGTACAACTGGTT-1	0.973081	added_dropout	0.16704
AAAGGTACAACTGGTT-1	0.975771	added_dropout	0.167501
AAAGGTACAACTGGTT-1	0.978195	added_dropout	0.460235
AAAGGTACAACTGGTT-1	0.980384	added_dropout	0.460555
AAAGGTACAACTGGTT-1	0.982344	added_dropout	0.666304
AAAGGTACAACTGGTT-1	0.984117	added_dropout	0.720248
AAAGGTACAACTGGTT-1	0.985706	added_dropout	0.696316
AAAGGTACAACTGGTT-1	0.987136	added_dropout	0.63773
AAAGGTACAACTGGTT-1	0.98842	added_dropout	0.67101
AAAGGTACAACTGGTT-1	0.989579	added_dropout	0.551635
AAAGGTACAACTGGTT-1	0.990621	added_dropout	0.438504
AAAGGTAGTATGCAAA-1	0.904634	original	0.956825
AAAGGTAGTATGCAAA-1	0.914184	added_dropout	0.958887
AAAGGTAGTATGCAAA-1	0.922778	added_dropout	0.922684
AAAGGTAGTATGCAAA-1	0.930505	added_dropout	0.926076
AAAGGTAGTATGCAAA-1	0.937448	added_dropout	0.915006
AAAGGTAGTATGCAAA-1	0.943706	added_dropout	0.883297
AAAGGTAGTATGCAAA-1	0.949334	added_dropout	0.880706
AAAGGTAGTATGCAAA-1	0.954395	added_dropout	0.890392
AAAGGTAGTATGCAAA-1	0.958953	added_dropout	0.823314
AAAGGTAGTATGCAAA-1	0.963056	added_dropout	0.656631
AAAGGTAGTATGCAAA-1	0.966759	added_dropout	0.487847
AAAGGTAGTATGCAAA-1	0.970087	added_dropout	0.363586
AAAGGTAGTATGCAAA-1	0.973081	added_dropout	0.353638
AAAGGTAGTATGCAAA-1	0.975771	added_dropout	0.246071
AAAGGTAGTATGCAAA-1	0.978195	added_dropout	0.0999806
AAAGGTAGTATGCAAA-1	0.980384	added_dropout	0.254998
AAAGGTAGTATGCAAA-1	0.982344	added_dropout	0.734949
AAAGGTAGTATGCAAA-1	0.984117	added_dropout	0.660659
AAAGGTAGTATGCAAA-1	0.985706	added_dropout	0.768377
AAAGGTAGTATGCAAA-1	0.987136	added_dropout	0.873502
AAAGGTAGTATGCAAA-1	0.98842	added_dropout	0.851997
AAAGGTAGTATGCAAA-1	0.989579	added_dropout	0.824222
AAAGGTAGTATGCAAA-1	0.990621	added_dropout	0.870229
AAAGGTAGTCTACGTA-1	0.904634	original	0.881407
AAAGGTAGTCTACGTA-1	0.914184	added_dropout	0.856451
AAAGGTAGTCTACGTA-1	0.922778	added_dropout	0.881274
AAAGGTAGTCTACGTA-1	0.930505	added_dropout	0.856096
AAAGGTAGTCTACGTA-1	0.937448	added_dropout	0.854093
AAAGGTAGTCTACGTA-1	0.943706	added_dropout	0.884549
AAAGGTAGTCTACGTA-1	0.949334	added_dropout	0.872937
AAAGGTAGTCTACGTA-1	0.954395	added_dropout	0.866068
AAAGGTAGTCTACGTA-1	0.958953	added_dropout	0.908638
AAAGGTAGTCTACGTA-1	0.963056	added_dropout	0.877919
AAAGGTAGTCTACGTA-1	0.966759	added_dropout	0.876184
AAAGGTAGTCTACGTA-1	0.970087	added_dropout	0.792436
AAAGGTAGTCTACGTA-1	0.973081	added_dropout	0.646826
AAAGGTAGTCTACGTA-1	0.975771	added_dropout	0.699163
AAAGGTAGTCTACGTA-1	0.978195	added_dropout	0.675581
AAAGGTAGTCTACGTA-1	0.980384	added_dropout	0.71421
AAAGGTAGTCTACGTA-1	0.982344	added_dropout	0.5907
AAAGGTAGTCTACGTA-1	0.984117	added_dropout	0.638963
AAAGGTAGTCTACGTA-1	0.985706	added_dropout	0.747232
AAAGGTAGTCTACGTA-1	0.987136	added_dropout	0.646153
AAAGGTAGTCTACGTA-1	0.98842	added_dropout	0.649325
AAAGGTAGTCTACGTA-1	0.989579	added_dropout	0.692598
AAAGGTAGTCTACGTA-1	0.990621	added_dropout	0.837827
AAAGGTATCTGCCTGT-1	0.904634	original	0.905078
AAAGGTATCTGCCTGT-1	0.914184	added_dropout	0.899194
AAAGGTATCTGCCTGT-1	0.922778	added_dropout	0.892329
AAAGGTATCTGCCTGT-1	0.930505	added_dropout	0.862216
AAAGGTATCTGCCTGT-1	0.937448	added_dropout	0.870703
AAAGGTATCTGCCTGT-1	0.943706	added_dropout	0.850775
AAAGGTATCTGCCTGT-1	0.949334	added_dropout	0.832769
AAAGGTATCTGCCTGT-1	0.954395	added_dropout	0.800448
AAAGGTATCTGCCTGT-1	0.958953	added_dropout	0.849867
AAAGGTATCTGCCTGT-1	0.963056	added_dropout	0.851761
AAAGGTATCTGCCTGT-1	0.966759	added_dropout	0.826191
AAAGGTATCTGCCTGT-1	0.970087	added_dropout	0.826659
AAAGGTATCTGCCTGT-1	0.973081	added_dropout	0.798448
AAAGGTATCTGCCTGT-1	0.975771	added_dropout	0.790834
AAAGGTATCTGCCTGT-1	0.978195	added_dropout	0.733041
AAAGGTATCTGCCTGT-1	0.980384	added_dropout	0.701473
AAAGGTATCTGCCTGT-1	0.982344	added_dropout	0.588415
AAAGGTATCTGCCTGT-1	0.984117	added_dropout	0.629401
AAAGGTATCTGCCTGT-1	0.985706	added_dropout	0.649823
AAAGGTATCTGCCTGT-1	0.987136	added_dropout	0.655893
AAAGGTATCTGCCTGT-1	0.98842	added_dropout	0.704637
AAAGGTATCTGCCTGT-1	0.989579	added_dropout	0.678018
AAAGGTATCTGCCTGT-1	0.990621	added_dropout	0.618134
AAAGTCCCACGGCGTT-1	0.904634	original	0.912786
AAAGTCCCACGGCGTT-1	0.914184	added_dropout	0.930669
AAAGTCCCACGGCGTT-1	0.922778	added_dropout	0.894645
AAAGTCCCACGGCGTT-1	0.930505	added_dropout	0.898457
AAAGTCCCACGGCGTT-1	0.937448	added_dropout	0.859436
AAAGTCCCACGGCGTT-1	0.943706	added_dropout	0.818499
AAAGTCCCACGGCGTT-1	0.949334	added_dropout	0.828713
AAAGTCCCACGGCGTT-1	0.954395	added_dropout	0.820057
AAAGTCCCACGGCGTT-1	0.958953	added_dropout	0.784322
AAAGTCCCACGGCGTT-1	0.963056	added_dropout	0.616241
AAAGTCCCACGGCGTT-1	0.966759	added_dropout	0.633923
AAAGTCCCACGGCGTT-1	0.970087	added_dropout	0.517672
AAAGTCCCACGGCGTT-1	0.973081	added_dropout	0.517374
AAAGTCCCACGGCGTT-1	0.975771	added_dropout	0.707838
AAAGTCCCACGGCGTT-1	0.978195	added_dropout	0.668462
AAAGTCCCACGGCGTT-1	0.980384	added_dropout	0.508363
AAAGTCCCACGGCGTT-1	0.982344	added_dropout	0.50087
AAAGTCCCACGGCGTT-1	0.984117	added_dropout	0.592959
AAAGTCCCACGGCGTT-1	0.985706	added_dropout	0.516789
AAAGTCCCACGGCGTT-1	0.987136	added_dropout	0.26663
AAAGTCCCACGGCGTT-1	0.98842	added_dropout	0.211779
AAAGTCCCACGGCGTT-1	0.989579	added_dropout	0.187217
AAAGTCCCACGGCGTT-1	0.990621	added_dropout	0.181303
AAAGTCCCACTACCCT-1	0.904634	original	0.757923
AAAGTCCCACTACCCT-1	0.914184	added_dropout	0.752735
AAAGTCCCACTACCCT-1	0.922778	added_dropout	0.802443
AAAGTCCCACTACCCT-1	0.930505	added_dropout	0.75162
AAAGTCCCACTACCCT-1	0.937448	added_dropout	0.865461
AAAGTCCCACTACCCT-1	0.943706	added_dropout	0.90312
AAAGTCCCACTACCCT-1	0.949334	added_dropout	0.886113
AAAGTCCCACTACCCT-1	0.954395	added_dropout	0.840316
AAAGTCCCACTACCCT-1	0.958953	added_dropout	0.821956
AAAGTCCCACTACCCT-1	0.963056	added_dropout	0.774188
AAAGTCCCACTACCCT-1	0.966759	added_dropout	0.715691
AAAGTCCCACTACCCT-1	0.970087	added_dropout	0.615404
AAAGTCCCACTACCCT-1	0.973081	added_dropout	0.549722
AAAGTCCCACTACCCT-1	0.975771	added_dropout	0.499698
AAAGTCCCACTACCCT-1	0.978195	added_dropout	0.455032
AAAGTCCCACTACCCT-1	0.980384	added_dropout	0.430814
AAAGTCCCACTACCCT-1	0.982344	added_dropout	0.420331
AAAGTCCCACTACCCT-1	0.984117	added_dropout	0.453763
AAAGTCCCACTACCCT-1	0.985706	added_dropout	0.379917
AAAGTCCCACTACCCT-1	0.987136	added_dropout	0.313003
AAAGTCCCACTACCCT-1	0.98842	added_dropout	0.212709
AAAGTCCCACTACCCT-1	0.989579	added_dropout	0.134266
AAAGTCCCACTACCCT-1	0.990621	added_dropout	0.140507
AAAGTCCTCTTACGTT-1	0.904634	original	0.911367
AAAGTCCTCTTACGTT-1	0.914184	added_dropout	0.878599
AAAGTCCTCTTACGTT-1	0.922778	added_dropout	0.899036
AAAGTCCTCTTACGTT-1	0.930505	added_dropout	0.871601
AAAGTCCTCTTACGTT-1	0.937448	added_dropout	0.895609
AAAGTCCTCTTACGTT-1	0.943706	added_dropout	0.84085
AAAGTCCTCTTACGTT-1	0.949334	added_dropout	0.87738
AAAGTCCTCTTACGTT-1	0.954395	added_dropout	0.916234
AAAGTCCTCTTACGTT-1	0.958953	added_dropout	0.856824
AAAGTCCTCTTACGTT-1	0.963056	added_dropout	0.765221
AAAGTCCTCTTACGTT-1	0.966759	added_dropout	0.701031
AAAGTCCTCTTACGTT-1	0.970087	added_dropout	0.648328
AAAGTCCTCTTACGTT-1	0.973081	added_dropout	0.774144
AAAGTCCTCTTACGTT-1	0.975771	added_dropout	0.739636
AAAGTCCTCTTACGTT-1	0.978195	added_dropout	0.693553
AAAGTCCTCTTACGTT-1	0.980384	added_dropout	0.722549
AAAGTCCTCTTACGTT-1	0.982344	added_dropout	0.620871
AAAGTCCTCTTACGTT-1	0.984117	added_dropout	0.570203
AAAGTCCTCTTACGTT-1	0.985706	added_dropout	0.482631
AAAGTCCTCTTACGTT-1	0.987136	added_dropout	0.494029
AAAGTCCTCTTACGTT-1	0.98842	added_dropout	0.428862
AAAGTCCTCTTACGTT-1	0.989579	added_dropout	0.302794
AAAGTCCTCTTACGTT-1	0.990621	added_dropout	0.158264
AAAGTGAAGACCCTTA-1	0.904634	original	0.818802
AAAGTGAAGACCCTTA-1	0.914184	added_dropout	0.723497
AAAGTGAAGACCCTTA-1	0.922778	added_dropout	0.752241
AAAGTGAAGACCCTTA-1	0.930505	added_dropout	0.730291
AAAGTGAAGACCCTTA-1	0.937448	added_dropout	0.63935
AAAGTGAAGACCCTTA-1	0.943706	added_dropout	0.556416
AAAGTGAAGACCCTTA-1	0.949334	added_dropout	0.493908
AAAGTGAAGACCCTTA-1	0.954395	added_dropout	0.390885
AAAGTGAAGACCCTTA-1	0.958953	added_dropout	0.0927104
AAAGTGAAGACCCTTA-1	0.963056	added_dropout	0.0505445
AAAGTGAAGACCCTTA-1	0.966759	added_dropout	0.0386367
AAAGTGAAGACCCTTA-1	0.970087	added_dropout	0.0747383
AAAGTGAAGACCCTTA-1	0.973081	added_dropout	-0.0696765
AAAGTGAAGACCCTTA-1	0.975771	added_dropout	0.0498438
AAAGTGAAGACCCTTA-1	0.978195	added_dropout	0.0786443
AAAGTGAAGACCCTTA-1	0.980384	added_dropout	-0.0879532
AAAGTGAAGACCCTTA-1	0.982344	added_dropout	-0.177224
AAAGTGAAGACCCTTA-1	0.984117	added_dropout	-0.114962
AAAGTGAAGACCCTTA-1	0.985706	added_dropout	-0.118592
AAAGTGAAGACCCTTA-1	0.987136	added_dropout	-0.174503
AAAGTGAAGACCCTTA-1	0.98842	added_dropout	-0.00239391
AAAGTGAAGACCCTTA-1	0.989579	added_dropout	0.251453
AAAGTGAAGACCCTTA-1	0.990621	added_dropout	-0.0921652
AAAGTGAAGAGCTGAC-1	0.904634	original	0.874778
AAAGTGAAGAGCTGAC-1	0.914184	added_dropout	0.857237
AAAGTGAAGAGCTGAC-1	0.922778	added_dropout	0.815334
AAAGTGAAGAGCTGAC-1	0.930505	added_dropout	0.816744
AAAGTGAAGAGCTGAC-1	0.937448	added_dropout	0.838214
AAAGTGAAGAGCTGAC-1	0.943706	added_dropout	0.776899
AAAGTGAAGAGCTGAC-1	0.949334	added_dropout	0.712874
AAAGTGAAGAGCTGAC-1	0.954395	added_dropout	0.779645
AAAGTGAAGAGCTGAC-1	0.958953	added_dropout	0.7599
AAAGTGAAGAGCTGAC-1	0.963056	added_dropout	0.705818
AAAGTGAAGAGCTGAC-1	0.966759	added_dropout	0.706737
AAAGTGAAGAGCTGAC-1	0.970087	added_dropout	0.658008
AAAGTGAAGAGCTGAC-1	0.973081	added_dropout	0.623695
AAAGTGAAGAGCTGAC-1	0.975771	added_dropout	0.660149
AAAGTGAAGAGCTGAC-1	0.978195	added_dropout	0.599535
AAAGTGAAGAGCTGAC-1	0.980384	added_dropout	0.657151
AAAGTGAAGAGCTGAC-1	0.982344	added_dropout	0.580555
AAAGTGAAGAGCTGAC-1	0.984117	added_dropout	0.555379
AAAGTGAAGAGCTGAC-1	0.985706	added_dropout	0.588955
AAAGTGAAGAGCTGAC-1	0.987136	added_dropout	0.603112
AAAGTGAAGAGCTGAC-1	0.98842	added_dropout	0.552823
AAAGTGAAGAGCTGAC-1	0.989579	added_dropout	0.464314
AAAGTGAAGAGCTGAC-1	0.990621	added_dropout	0.479759
AAAGTGAAGAGCTGCA-1	0.904634	original	0.851499
AAAGTGAAGAGCTGCA-1	0.914184	added_dropout	0.86185
AAAGTGAAGAGCTGCA-1	0.922778	added_dropout	0.885136
AAAGTGAAGAGCTGCA-1	0.930505	added_dropout	0.879911
AAAGTGAAGAGCTGCA-1	0.937448	added_dropout	0.877634
AAAGTGAAGAGCTGCA-1	0.943706	added_dropout	0.887914
AAAGTGAAGAGCTGCA-1	0.949334	added_dropout	0.855755
AAAGTGAAGAGCTGCA-1	0.954395	added_dropout	0.880046
AAAGTGAAGAGCTGCA-1	0.958953	added_dropout	0.880177
AAAGTGAAGAGCTGCA-1	0.963056	added_dropout	0.834938
AAAGTGAAGAGCTGCA-1	0.966759	added_dropout	0.778371
AAAGTGAAGAGCTGCA-1	0.970087	added_dropout	0.780817
AAAGTGAAGAGCTGCA-1	0.973081	added_dropout	0.746624
AAAGTGAAGAGCTGCA-1	0.975771	added_dropout	0.602038
AAAGTGAAGAGCTGCA-1	0.978195	added_dropout	0.52385
AAAGTGAAGAGCTGCA-1	0.980384	added_dropout	0.688842
AAAGTGAAGAGCTGCA-1	0.982344	added_dropout	0.671741
AAAGTGAAGAGCTGCA-1	0.984117	added_dropout	0.579131
AAAGTGAAGAGCTGCA-1	0.985706	added_dropout	0.444104
AAAGTGAAGAGCTGCA-1	0.987136	added_dropout	0.482177
AAAGTGAAGAGCTGCA-1	0.98842	added_dropout	0.4708
AAAGTGAAGAGCTGCA-1	0.989579	added_dropout	0.283766
AAAGTGAAGAGCTGCA-1	0.990621	added_dropout	0.260365
AAAGTGACACGTACAT-1	0.904634	original	0.877312
AAAGTGACACGTACAT-1	0.914184	added_dropout	0.882258
AAAGTGACACGTACAT-1	0.922778	added_dropout	0.869902
AAAGTGACACGTACAT-1	0.930505	added_dropout	0.785772
AAAGTGACACGTACAT-1	0.937448	added_dropout	0.717158
AAAGTGACACGTACAT-1	0.943706	added_dropout	0.69632
AAAGTGACACGTACAT-1	0.949334	added_dropout	0.734126
AAAGTGACACGTACAT-1	0.954395	added_dropout	0.64159
AAAGTGACACGTACAT-1	0.958953	added_dropout	0.552855
AAAGTGACACGTACAT-1	0.963056	added_dropout	0.511779
AAAGTGACACGTACAT-1	0.966759	added_dropout	0.533941
AAAGTGACACGTACAT-1	0.970087	added_dropout	0.642737
AAAGTGACACGTACAT-1	0.973081	added_dropout	0.677519
AAAGTGACACGTACAT-1	0.975771	added_dropout	0.674631
AAAGTGACACGTACAT-1	0.978195	added_dropout	0.706674
AAAGTGACACGTACAT-1	0.980384	added_dropout	0.67062
AAAGTGACACGTACAT-1	0.982344	added_dropout	0.741487
AAAGTGACACGTACAT-1	0.984117	added_dropout	0.635422
AAAGTGACACGTACAT-1	0.985706	added_dropout	0.642462
AAAGTGACACGTACAT-1	0.987136	added_dropout	0.563796
AAAGTGACACGTACAT-1	0.98842	added_dropout	0.324883
AAAGTGACACGTACAT-1	0.989579	added_dropout	0.0744352
AAAGTGACACGTACAT-1	0.990621	added_dropout	-0.105318
AAAGTGACAGCGGTCT-1	0.904634	original	0.910097
AAAGTGACAGCGGTCT-1	0.914184	added_dropout	0.901891
AAAGTGACAGCGGTCT-1	0.922778	added_dropout	0.894839
AAAGTGACAGCGGTCT-1	0.930505	added_dropout	0.904716
AAAGTGACAGCGGTCT-1	0.937448	added_dropout	0.891535
AAAGTGACAGCGGTCT-1	0.943706	added_dropout	0.861891
AAAGTGACAGCGGTCT-1	0.949334	added_dropout	0.84318
AAAGTGACAGCGGTCT-1	0.954395	added_dropout	0.799228
AAAGTGACAGCGGTCT-1	0.958953	added_dropout	0.739404
AAAGTGACAGCGGTCT-1	0.963056	added_dropout	0.762541
AAAGTGACAGCGGTCT-1	0.966759	added_dropout	0.693835
AAAGTGACAGCGGTCT-1	0.970087	added_dropout	0.683798
AAAGTGACAGCGGTCT-1	0.973081	added_dropout	0.694117
AAAGTGACAGCGGTCT-1	0.975771	added_dropout	0.680914
AAAGTGACAGCGGTCT-1	0.978195	added_dropout	0.715614
AAAGTGACAGCGGTCT-1	0.980384	added_dropout	0.558026
AAAGTGACAGCGGTCT-1	0.982344	added_dropout	0.492081
AAAGTGACAGCGGTCT-1	0.984117	added_dropout	0.370252
AAAGTGACAGCGGTCT-1	0.985706	added_dropout	0.54167
AAAGTGACAGCGGTCT-1	0.987136	added_dropout	0.427412
AAAGTGACAGCGGTCT-1	0.98842	added_dropout	0.465072
AAAGTGACAGCGGTCT-1	0.989579	added_dropout	0.468352
AAAGTGACAGCGGTCT-1	0.990621	added_dropout	0.348729
AAAGTGACATAACGGG-1	0.904634	original	0.892127
AAAGTGACATAACGGG-1	0.914184	added_dropout	0.89685
AAAGTGACATAACGGG-1	0.922778	added_dropout	0.871105
AAAGTGACATAACGGG-1	0.930505	added_dropout	0.879868
AAAGTGACATAACGGG-1	0.937448	added_dropout	0.818625
AAAGTGACATAACGGG-1	0.943706	added_dropout	0.703285
AAAGTGACATAACGGG-1	0.949334	added_dropout	0.517026
AAAGTGACATAACGGG-1	0.954395	added_dropout	0.480539
AAAGTGACATAACGGG-1	0.958953	added_dropout	0.575317
AAAGTGACATAACGGG-1	0.963056	added_dropout	0.469899
AAAGTGACATAACGGG-1	0.966759	added_dropout	0.534022
AAAGTGACATAACGGG-1	0.970087	added_dropout	0.197124
AAAGTGACATAACGGG-1	0.973081	added_dropout	0.166564
AAAGTGACATAACGGG-1	0.975771	added_dropout	0.182879
AAAGTGACATAACGGG-1	0.978195	added_dropout	0.354834
AAAGTGACATAACGGG-1	0.980384	added_dropout	0.393738
AAAGTGACATAACGGG-1	0.982344	added_dropout	0.357253
AAAGTGACATAACGGG-1	0.984117	added_dropout	0.615281
AAAGTGACATAACGGG-1	0.985706	added_dropout	0.470034
AAAGTGACATAACGGG-1	0.987136	added_dropout	0.351199
AAAGTGACATAACGGG-1	0.98842	added_dropout	0.307241
AAAGTGACATAACGGG-1	0.989579	added_dropout	0.270601
AAAGTGACATAACGGG-1	0.990621	added_dropout	0.385603
AAAGTGAGTCCAATCA-1	0.904634	original	0.868592
AAAGTGAGTCCAATCA-1	0.914184	added_dropout	0.843976
AAAGTGAGTCCAATCA-1	0.922778	added_dropout	0.837946
AAAGTGAGTCCAATCA-1	0.930505	added_dropout	0.788419
AAAGTGAGTCCAATCA-1	0.937448	added_dropout	0.829824
AAAGTGAGTCCAATCA-1	0.943706	added_dropout	0.81888
AAAGTGAGTCCAATCA-1	0.949334	added_dropout	0.798362
AAAGTGAGTCCAATCA-1	0.954395	added_dropout	0.788345
AAAGTGAGTCCAATCA-1	0.958953	added_dropout	0.765526
AAAGTGAGTCCAATCA-1	0.963056	added_dropout	0.738537
AAAGTGAGTCCAATCA-1	0.966759	added_dropout	0.693168
AAAGTGAGTCCAATCA-1	0.970087	added_dropout	0.708063
AAAGTGAGTCCAATCA-1	0.973081	added_dropout	0.713826
AAAGTGAGTCCAATCA-1	0.975771	added_dropout	0.723615
AAAGTGAGTCCAATCA-1	0.978195	added_dropout	0.709797
AAAGTGAGTCCAATCA-1	0.980384	added_dropout	0.633977
AAAGTGAGTCCAATCA-1	0.982344	added_dropout	0.553742
AAAGTGAGTCCAATCA-1	0.984117	added_dropout	0.542323
AAAGTGAGTCCAATCA-1	0.985706	added_dropout	0.249501
AAAGTGAGTCCAATCA-1	0.987136	added_dropout	0.0322149
AAAGTGAGTCCAATCA-1	0.98842	added_dropout	0.00277592
AAAGTGAGTCCAATCA-1	0.989579	added_dropout	-0.139019
AAAGTGAGTCCAATCA-1	0.990621	added_dropout	-0.222126
AAAGTGAGTGGACCAA-1	0.904634	original	0.894038
AAAGTGAGTGGACCAA-1	0.914184	added_dropout	0.880221
AAAGTGAGTGGACCAA-1	0.922778	added_dropout	0.871394
AAAGTGAGTGGACCAA-1	0.930505	added_dropout	0.848479
AAAGTGAGTGGACCAA-1	0.937448	added_dropout	0.867242
AAAGTGAGTGGACCAA-1	0.943706	added_dropout	0.860415
AAAGTGAGTGGACCAA-1	0.949334	added_dropout	0.892906
AAAGTGAGTGGACCAA-1	0.954395	added_dropout	0.896654
AAAGTGAGTGGACCAA-1	0.958953	added_dropout	0.85781
AAAGTGAGTGGACCAA-1	0.963056	added_dropout	0.859268
AAAGTGAGTGGACCAA-1	0.966759	added_dropout	0.855291
AAAGTGAGTGGACCAA-1	0.970087	added_dropout	0.798562
AAAGTGAGTGGACCAA-1	0.973081	added_dropout	0.770205
AAAGTGAGTGGACCAA-1	0.975771	added_dropout	0.804634
AAAGTGAGTGGACCAA-1	0.978195	added_dropout	0.75461
AAAGTGAGTGGACCAA-1	0.980384	added_dropout	0.678066
AAAGTGAGTGGACCAA-1	0.982344	added_dropout	0.602525
AAAGTGAGTGGACCAA-1	0.984117	added_dropout	0.657454
AAAGTGAGTGGACCAA-1	0.985706	added_dropout	0.674037
AAAGTGAGTGGACCAA-1	0.987136	added_dropout	0.589928
AAAGTGAGTGGACCAA-1	0.98842	added_dropout	0.588384
AAAGTGAGTGGACCAA-1	0.989579	added_dropout	0.625252
AAAGTGAGTGGACCAA-1	0.990621	added_dropout	0.493322
AAAGTGAGTTTGTTGG-1	0.904634	original	0.693432
AAAGTGAGTTTGTTGG-1	0.914184	added_dropout	0.612459
AAAGTGAGTTTGTTGG-1	0.922778	added_dropout	0.602964
AAAGTGAGTTTGTTGG-1	0.930505	added_dropout	0.557133
AAAGTGAGTTTGTTGG-1	0.937448	added_dropout	0.504471
AAAGTGAGTTTGTTGG-1	0.943706	added_dropout	0.601878
AAAGTGAGTTTGTTGG-1	0.949334	added_dropout	0.611466
AAAGTGAGTTTGTTGG-1	0.954395	added_dropout	0.588757
AAAGTGAGTTTGTTGG-1	0.958953	added_dropout	0.617236
AAAGTGAGTTTGTTGG-1	0.963056	added_dropout	0.565901
AAAGTGAGTTTGTTGG-1	0.966759	added_dropout	0.500248
AAAGTGAGTTTGTTGG-1	0.970087	added_dropout	0.449501
AAAGTGAGTTTGTTGG-1	0.973081	added_dropout	0.597737
AAAGTGAGTTTGTTGG-1	0.975771	added_dropout	0.540164
AAAGTGAGTTTGTTGG-1	0.978195	added_dropout	0.539839
AAAGTGAGTTTGTTGG-1	0.980384	added_dropout	0.521045
AAAGTGAGTTTGTTGG-1	0.982344	added_dropout	0.419081
AAAGTGAGTTTGTTGG-1	0.984117	added_dropout	0.564967
AAAGTGAGTTTGTTGG-1	0.985706	added_dropout	0.498567
AAAGTGAGTTTGTTGG-1	0.987136	added_dropout	0.456341
AAAGTGAGTTTGTTGG-1	0.98842	added_dropout	0.379812
AAAGTGAGTTTGTTGG-1	0.989579	added_dropout	0.359562
AAAGTGAGTTTGTTGG-1	0.990621	added_dropout	0.27027
AAAGTGATCTGTCGCT-1	0.904634	original	0.470377
AAAGTGATCTGTCGCT-1	0.914184	added_dropout	0.474005
AAAGTGATCTGTCGCT-1	0.922778	added_dropout	0.393377
AAAGTGATCTGTCGCT-1	0.930505	added_dropout	0.282991
AAAGTGATCTGTCGCT-1	0.937448	added_dropout	0.225774
AAAGTGATCTGTCGCT-1	0.943706	added_dropout	0.181983
AAAGTGATCTGTCGCT-1	0.949334	added_dropout	0.0949552
AAAGTGATCTGTCGCT-1	0.954395	added_dropout	0.180135
AAAGTGATCTGTCGCT-1	0.958953	added_dropout	0.14876
AAAGTGATCTGTCGCT-1	0.963056	added_dropout	0.181696
AAAGTGATCTGTCGCT-1	0.966759	added_dropout	0.481415
AAAGTGATCTGTCGCT-1	0.970087	added_dropout	0.423748
AAAGTGATCTGTCGCT-1	0.973081	added_dropout	0.374552
AAAGTGATCTGTCGCT-1	0.975771	added_dropout	0.340156
AAAGTGATCTGTCGCT-1	0.978195	added_dropout	0.214447
AAAGTGATCTGTCGCT-1	0.980384	added_dropout	0.269893
AAAGTGATCTGTCGCT-1	0.982344	added_dropout	0.199386
AAAGTGATCTGTCGCT-1	0.984117	added_dropout	0.413782
AAAGTGATCTGTCGCT-1	0.985706	added_dropout	0.335211
AAAGTGATCTGTCGCT-1	0.987136	added_dropout	0.3658
AAAGTGATCTGTCGCT-1	0.98842	added_dropout	0.360609
AAAGTGATCTGTCGCT-1	0.989579	added_dropout	0.30574
AAAGTGATCTGTCGCT-1	0.990621	added_dropout	0.343178
AAATGGATCAATCAGC-1	0.904634	original	0.900447
AAATGGATCAATCAGC-1	0.914184	added_dropout	0.884357
AAATGGATCAATCAGC-1	0.922778	added_dropout	0.872317
AAATGGATCAATCAGC-1	0.930505	added_dropout	0.841708
AAATGGATCAATCAGC-1	0.937448	added_dropout	0.825997
AAATGGATCAATCAGC-1	0.943706	added_dropout	0.774704
AAATGGATCAATCAGC-1	0.949334	added_dropout	0.758127
AAATGGATCAATCAGC-1	0.954395	added_dropout	0.737743
AAATGGATCAATCAGC-1	0.958953	added_dropout	0.681544
AAATGGATCAATCAGC-1	0.963056	added_dropout	0.605746
AAATGGATCAATCAGC-1	0.966759	added_dropout	0.696156
AAATGGATCAATCAGC-1	0.970087	added_dropout	0.725344
AAATGGATCAATCAGC-1	0.973081	added_dropout	0.798946
AAATGGATCAATCAGC-1	0.975771	added_dropout	0.761059
AAATGGATCAATCAGC-1	0.978195	added_dropout	0.729017
AAATGGATCAATCAGC-1	0.980384	added_dropout	0.692547
AAATGGATCAATCAGC-1	0.982344	added_dropout	0.613474
AAATGGATCAATCAGC-1	0.984117	added_dropout	0.683029
AAATGGATCAATCAGC-1	0.985706	added_dropout	0.711306
AAATGGATCAATCAGC-1	0.987136	added_dropout	0.653429
AAATGGATCAATCAGC-1	0.98842	added_dropout	0.569975
AAATGGATCAATCAGC-1	0.989579	added_dropout	0.621627
AAATGGATCAATCAGC-1	0.990621	added_dropout	0.553622
AAATGGATCCATCTGC-1	0.904634	original	0.736048
AAATGGATCCATCTGC-1	0.914184	added_dropout	0.776268
AAATGGATCCATCTGC-1	0.922778	added_dropout	0.818531
AAATGGATCCATCTGC-1	0.930505	added_dropout	0.791144
AAATGGATCCATCTGC-1	0.937448	added_dropout	0.647534
AAATGGATCCATCTGC-1	0.943706	added_dropout	0.693875
AAATGGATCCATCTGC-1	0.949334	added_dropout	0.728799
AAATGGATCCATCTGC-1	0.954395	added_dropout	0.740333
AAATGGATCCATCTGC-1	0.958953	added_dropout	0.719973
AAATGGATCCATCTGC-1	0.963056	added_dropout	0.653044
AAATGGATCCATCTGC-1	0.966759	added_dropout	0.674206
AAATGGATCCATCTGC-1	0.970087	added_dropout	0.533293
AAATGGATCCATCTGC-1	0.973081	added_dropout	0.409831
AAATGGATCCATCTGC-1	0.975771	added_dropout	0.394504
AAATGGATCCATCTGC-1	0.978195	added_dropout	0.386287
AAATGGATCCATCTGC-1	0.980384	added_dropout	0.436844
AAATGGATCCATCTGC-1	0.982344	added_dropout	0.287102
AAATGGATCCATCTGC-1	0.984117	added_dropout	0.426811
AAATGGATCCATCTGC-1	0.985706	added_dropout	0.217616
AAATGGATCCATCTGC-1	0.987136	added_dropout	0.170323
AAATGGATCCATCTGC-1	0.98842	added_dropout	0.184657
AAATGGATCCATCTGC-1	0.989579	added_dropout	-0.0145519
AAATGGATCCATCTGC-1	0.990621	added_dropout	0.026453
AACAAAGAGAAACTAC-1	0.904634	original	0.951037
AACAAAGAGAAACTAC-1	0.914184	added_dropout	0.951783
AACAAAGAGAAACTAC-1	0.922778	added_dropout	0.952437
AACAAAGAGAAACTAC-1	0.930505	added_dropout	0.95692
AACAAAGAGAAACTAC-1	0.937448	added_dropout	0.929537
AACAAAGAGAAACTAC-1	0.943706	added_dropout	0.912187
AACAAAGAGAAACTAC-1	0.949334	added_dropout	0.913393
AACAAAGAGAAACTAC-1	0.954395	added_dropout	0.905312
AACAAAGAGAAACTAC-1	0.958953	added_dropout	0.897601
AACAAAGAGAAACTAC-1	0.963056	added_dropout	0.875088
AACAAAGAGAAACTAC-1	0.966759	added_dropout	0.872997
AACAAAGAGAAACTAC-1	0.970087	added_dropout	0.704022
AACAAAGAGAAACTAC-1	0.973081	added_dropout	0.708375
AACAAAGAGAAACTAC-1	0.975771	added_dropout	0.662354
AACAAAGAGAAACTAC-1	0.978195	added_dropout	0.532445
AACAAAGAGAAACTAC-1	0.980384	added_dropout	0.55126
AACAAAGAGAAACTAC-1	0.982344	added_dropout	0.643444
AACAAAGAGAAACTAC-1	0.984117	added_dropout	0.717429
AACAAAGAGAAACTAC-1	0.985706	added_dropout	0.778613
AACAAAGAGAAACTAC-1	0.987136	added_dropout	0.679675
AACAAAGAGAAACTAC-1	0.98842	added_dropout	0.588859
AACAAAGAGAAACTAC-1	0.989579	added_dropout	0.339901
AACAAAGAGAAACTAC-1	0.990621	added_dropout	0.441022
AACAAAGAGGCAATGC-1	0.904634	original	0.872554
AACAAAGAGGCAATGC-1	0.914184	added_dropout	0.839587
AACAAAGAGGCAATGC-1	0.922778	added_dropout	0.881554
AACAAAGAGGCAATGC-1	0.930505	added_dropout	0.870719
AACAAAGAGGCAATGC-1	0.937448	added_dropout	0.819357
AACAAAGAGGCAATGC-1	0.943706	added_dropout	0.750232
AACAAAGAGGCAATGC-1	0.949334	added_dropout	0.743841
AACAAAGAGGCAATGC-1	0.954395	added_dropout	0.701112
AACAAAGAGGCAATGC-1	0.958953	added_dropout	0.770102
AACAAAGAGGCAATGC-1	0.963056	added_dropout	0.770712
AACAAAGAGGCAATGC-1	0.966759	added_dropout	0.679142
AACAAAGAGGCAATGC-1	0.970087	added_dropout	0.687709
AACAAAGAGGCAATGC-1	0.973081	added_dropout	0.737579
AACAAAGAGGCAATGC-1	0.975771	added_dropout	0.618608
AACAAAGAGGCAATGC-1	0.978195	added_dropout	0.627839
AACAAAGAGGCAATGC-1	0.980384	added_dropout	0.68721
AACAAAGAGGCAATGC-1	0.982344	added_dropout	0.700726
AACAAAGAGGCAATGC-1	0.984117	added_dropout	0.621551
AACAAAGAGGCAATGC-1	0.985706	added_dropout	0.483624
AACAAAGAGGCAATGC-1	0.987136	added_dropout	0.506304
AACAAAGAGGCAATGC-1	0.98842	added_dropout	0.352861
AACAAAGAGGCAATGC-1	0.989579	added_dropout	0.34774
AACAAAGAGGCAATGC-1	0.990621	added_dropout	0.437978
AACAAAGCAATGTTGC-1	0.904634	original	0.94405
AACAAAGCAATGTTGC-1	0.914184	added_dropout	0.937247
AACAAAGCAATGTTGC-1	0.922778	added_dropout	0.949163
AACAAAGCAATGTTGC-1	0.930505	added_dropout	0.932472
AACAAAGCAATGTTGC-1	0.937448	added_dropout	0.927236
AACAAAGCAATGTTGC-1	0.943706	added_dropout	0.916646
AACAAAGCAATGTTGC-1	0.949334	added_dropout	0.902831
AACAAAGCAATGTTGC-1	0.954395	added_dropout	0.895993
AACAAAGCAATGTTGC-1	0.958953	added_dropout	0.872891
AACAAAGCAATGTTGC-1	0.963056	added_dropout	0.844695
AACAAAGCAATGTTGC-1	0.966759	added_dropout	0.848367
AACAAAGCAATGTTGC-1	0.970087	added_dropout	0.816041
AACAAAGCAATGTTGC-1	0.973081	added_dropout	0.786905
AACAAAGCAATGTTGC-1	0.975771	added_dropout	0.787791
AACAAAGCAATGTTGC-1	0.978195	added_dropout	0.70288
AACAAAGCAATGTTGC-1	0.980384	added_dropout	0.719968
AACAAAGCAATGTTGC-1	0.982344	added_dropout	0.667827
AACAAAGCAATGTTGC-1	0.984117	added_dropout	0.666069
AACAAAGCAATGTTGC-1	0.985706	added_dropout	0.597873
AACAAAGCAATGTTGC-1	0.987136	added_dropout	0.432346
AACAAAGCAATGTTGC-1	0.98842	added_dropout	0.247755
AACAAAGCAATGTTGC-1	0.989579	added_dropout	0.185944
AACAAAGCAATGTTGC-1	0.990621	added_dropout	0.0627364
AACAAAGGTTTCGGCG-1	0.904634	original	0.315711
AACAAAGGTTTCGGCG-1	0.914184	added_dropout	0.350155
AACAAAGGTTTCGGCG-1	0.922778	added_dropout	0.265611
AACAAAGGTTTCGGCG-1	0.930505	added_dropout	0.23711
AACAAAGGTTTCGGCG-1	0.937448	added_dropout	0.0304699
AACAAAGGTTTCGGCG-1	0.943706	added_dropout	0.0494033
AACAAAGGTTTCGGCG-1	0.949334	added_dropout	-0.0122208
AACAAAGGTTTCGGCG-1	0.954395	added_dropout	-0.00189308
AACAAAGGTTTCGGCG-1	0.958953	added_dropout	-0.0604362
AACAAAGGTTTCGGCG-1	0.963056	added_dropout	-0.0733819
AACAAAGGTTTCGGCG-1	0.966759	added_dropout	-0.122718
AACAAAGGTTTCGGCG-1	0.970087	added_dropout	-0.108581
AACAAAGGTTTCGGCG-1	0.973081	added_dropout	-0.00384469
AACAAAGGTTTCGGCG-1	0.975771	added_dropout	-0.0806692
AACAAAGGTTTCGGCG-1	0.978195	added_dropout	-0.10142
AACAAAGGTTTCGGCG-1	0.980384	added_dropout	-0.136183
AACAAAGGTTTCGGCG-1	0.982344	added_dropout	-0.183708
AACAAAGGTTTCGGCG-1	0.984117	added_dropout	-0.312587
AACAAAGGTTTCGGCG-1	0.985706	added_dropout	-0.220928
AACAAAGGTTTCGGCG-1	0.987136	added_dropout	-0.0984315
AACAAAGGTTTCGGCG-1	0.98842	added_dropout	-0.331246
AACAAAGGTTTCGGCG-1	0.989579	added_dropout	-0.360079
AACAAAGGTTTCGGCG-1	0.990621	added_dropout	-0.420375
AACAAAGTCACGGGCT-1	0.904634	original	0.797799
AACAAAGTCACGGGCT-1	0.914184	added_dropout	0.770895
AACAAAGTCACGGGCT-1	0.922778	added_dropout	0.795682
AACAAAGTCACGGGCT-1	0.930505	added_dropout	0.772097
AACAAAGTCACGGGCT-1	0.937448	added_dropout	0.783379
AACAAAGTCACGGGCT-1	0.943706	added_dropout	0.704303
AACAAAGTCACGGGCT-1	0.949334	added_dropout	0.63022
AACAAAGTCACGGGCT-1	0.954395	added_dropout	0.686371
AACAAAGTCACGGGCT-1	0.958953	added_dropout	0.635464
AACAAAGTCACGGGCT-1	0.963056	added_dropout	0.642906
AACAAAGTCACGGGCT-1	0.966759	added_dropout	0.591773
AACAAAGTCACGGGCT-1	0.970087	added_dropout	0.546505
AACAAAGTCACGGGCT-1	0.973081	added_dropout	0.636179
AACAAAGTCACGGGCT-1	0.975771	added_dropout	0.55392
AACAAAGTCACGGGCT-1	0.978195	added_dropout	0.519621
AACAAAGTCACGGGCT-1	0.980384	added_dropout	0.51456
AACAAAGTCACGGGCT-1	0.982344	added_dropout	0.530306
AACAAAGTCACGGGCT-1	0.984117	added_dropout	0.523925
AACAAAGTCACGGGCT-1	0.985706	added_dropout	0.485501
AACAAAGTCACGGGCT-1	0.987136	added_dropout	0.528658
AACAAAGTCACGGGCT-1	0.98842	added_dropout	0.383719
AACAAAGTCACGGGCT-1	0.989579	added_dropout	0.287848
AACAAAGTCACGGGCT-1	0.990621	added_dropout	0.00016803
AACAAAGTCGACACTA-1	0.904634	original	0.897118
AACAAAGTCGACACTA-1	0.914184	added_dropout	0.877158
AACAAAGTCGACACTA-1	0.922778	added_dropout	0.784609
AACAAAGTCGACACTA-1	0.930505	added_dropout	0.801858
AACAAAGTCGACACTA-1	0.937448	added_dropout	0.802578
AACAAAGTCGACACTA-1	0.943706	added_dropout	0.748552
AACAAAGTCGACACTA-1	0.949334	added_dropout	0.641236
AACAAAGTCGACACTA-1	0.954395	added_dropout	0.62603
AACAAAGTCGACACTA-1	0.958953	added_dropout	0.618921
AACAAAGTCGACACTA-1	0.963056	added_dropout	0.0632567
AACAAAGTCGACACTA-1	0.966759	added_dropout	0.0637261
AACAAAGTCGACACTA-1	0.970087	added_dropout	0.163696
AACAAAGTCGACACTA-1	0.973081	added_dropout	0.220852
AACAAAGTCGACACTA-1	0.975771	added_dropout	0.157727
AACAAAGTCGACACTA-1	0.978195	added_dropout	0.0793427
AACAAAGTCGACACTA-1	0.980384	added_dropout	0.128683
AACAAAGTCGACACTA-1	0.982344	added_dropout	0.322184
AACAAAGTCGACACTA-1	0.984117	added_dropout	0.382632
AACAAAGTCGACACTA-1	0.985706	added_dropout	0.716865
AACAAAGTCGACACTA-1	0.987136	added_dropout	0.738806
AACAAAGTCGACACTA-1	0.98842	added_dropout	0.754407
AACAAAGTCGACACTA-1	0.989579	added_dropout	0.786907
AACAAAGTCGACACTA-1	0.990621	added_dropout	0.692107
AACAACCAGAATCGAT-1	0.904634	original	0.717486
AACAACCAGAATCGAT-1	0.914184	added_dropout	0.77442
AACAACCAGAATCGAT-1	0.922778	added_dropout	0.780904
AACAACCAGAATCGAT-1	0.930505	added_dropout	0.741596
AACAACCAGAATCGAT-1	0.937448	added_dropout	0.816728
AACAACCAGAATCGAT-1	0.943706	added_dropout	0.815942
AACAACCAGAATCGAT-1	0.949334	added_dropout	0.757835
AACAACCAGAATCGAT-1	0.954395	added_dropout	0.667649
AACAACCAGAATCGAT-1	0.958953	added_dropout	0.599089
AACAACCAGAATCGAT-1	0.963056	added_dropout	0.599262
AACAACCAGAATCGAT-1	0.966759	added_dropout	0.66181
AACAACCAGAATCGAT-1	0.970087	added_dropout	0.517877
AACAACCAGAATCGAT-1	0.973081	added_dropout	0.449286
AACAACCAGAATCGAT-1	0.975771	added_dropout	0.306185
AACAACCAGAATCGAT-1	0.978195	added_dropout	0.285844
AACAACCAGAATCGAT-1	0.980384	added_dropout	0.297276
AACAACCAGAATCGAT-1	0.982344	added_dropout	0.288406
AACAACCAGAATCGAT-1	0.984117	added_dropout	0.296996
AACAACCAGAATCGAT-1	0.985706	added_dropout	0.270313
AACAACCAGAATCGAT-1	0.987136	added_dropout	0.236727
AACAACCAGAATCGAT-1	0.98842	added_dropout	0.24137
AACAACCAGAATCGAT-1	0.989579	added_dropout	0.178849
AACAACCAGAATCGAT-1	0.990621	added_dropout	0.228723
AACAACCCAATTGCTG-1	0.904634	original	0.885068
AACAACCCAATTGCTG-1	0.914184	added_dropout	0.882349
AACAACCCAATTGCTG-1	0.922778	added_dropout	0.869009
AACAACCCAATTGCTG-1	0.930505	added_dropout	0.87867
AACAACCCAATTGCTG-1	0.937448	added_dropout	0.870797
AACAACCCAATTGCTG-1	0.943706	added_dropout	0.850148
AACAACCCAATTGCTG-1	0.949334	added_dropout	0.756998
AACAACCCAATTGCTG-1	0.954395	added_dropout	0.701272
AACAACCCAATTGCTG-1	0.958953	added_dropout	0.721857
AACAACCCAATTGCTG-1	0.963056	added_dropout	0.733021
AACAACCCAATTGCTG-1	0.966759	added_dropout	0.596636
AACAACCCAATTGCTG-1	0.970087	added_dropout	0.504033
AACAACCCAATTGCTG-1	0.973081	added_dropout	0.489619
AACAACCCAATTGCTG-1	0.975771	added_dropout	0.618343
AACAACCCAATTGCTG-1	0.978195	added_dropout	0.748628
AACAACCCAATTGCTG-1	0.980384	added_dropout	0.774278
AACAACCCAATTGCTG-1	0.982344	added_dropout	0.752225
AACAACCCAATTGCTG-1	0.984117	added_dropout	0.614036
AACAACCCAATTGCTG-1	0.985706	added_dropout	0.526256
AACAACCCAATTGCTG-1	0.987136	added_dropout	0.770982
AACAACCCAATTGCTG-1	0.98842	added_dropout	0.805808
AACAACCCAATTGCTG-1	0.989579	added_dropout	0.699855
AACAACCCAATTGCTG-1	0.990621	added_dropout	0.648212
AACAACCGTGGCTTAT-1	0.904634	original	0.815475
AACAACCGTGGCTTAT-1	0.914184	added_dropout	0.83186
AACAACCGTGGCTTAT-1	0.922778	added_dropout	0.818563
AACAACCGTGGCTTAT-1	0.930505	added_dropout	0.811454
AACAACCGTGGCTTAT-1	0.937448	added_dropout	0.846723
AACAACCGTGGCTTAT-1	0.943706	added_dropout	0.838935
AACAACCGTGGCTTAT-1	0.949334	added_dropout	0.836733
AACAACCGTGGCTTAT-1	0.954395	added_dropout	0.84813
AACAACCGTGGCTTAT-1	0.958953	added_dropout	0.821185
AACAACCGTGGCTTAT-1	0.963056	added_dropout	0.797067
AACAACCGTGGCTTAT-1	0.966759	added_dropout	0.801106
AACAACCGTGGCTTAT-1	0.970087	added_dropout	0.773675
AACAACCGTGGCTTAT-1	0.973081	added_dropout	0.788182
AACAACCGTGGCTTAT-1	0.975771	added_dropout	0.783429
AACAACCGTGGCTTAT-1	0.978195	added_dropout	0.750684
AACAACCGTGGCTTAT-1	0.980384	added_dropout	0.72333
AACAACCGTGGCTTAT-1	0.982344	added_dropout	0.786617
AACAACCGTGGCTTAT-1	0.984117	added_dropout	0.736839
AACAACCGTGGCTTAT-1	0.985706	added_dropout	0.668585
AACAACCGTGGCTTAT-1	0.987136	added_dropout	0.702513
AACAACCGTGGCTTAT-1	0.98842	added_dropout	0.638342
AACAACCGTGGCTTAT-1	0.989579	added_dropout	0.672147
AACAACCGTGGCTTAT-1	0.990621	added_dropout	0.649721
AACAACCTCATGAGTC-1	0.904634	original	0.697017
AACAACCTCATGAGTC-1	0.914184	added_dropout	0.578255
AACAACCTCATGAGTC-1	0.922778	added_dropout	0.573781
AACAACCTCATGAGTC-1	0.930505	added_dropout	0.518582
AACAACCTCATGAGTC-1	0.937448	added_dropout	0.537708
AACAACCTCATGAGTC-1	0.943706	added_dropout	0.449365
AACAACCTCATGAGTC-1	0.949334	added_dropout	0.467957
AACAACCTCATGAGTC-1	0.954395	added_dropout	0.587839
AACAACCTCATGAGTC-1	0.958953	added_dropout	0.552879
AACAACCTCATGAGTC-1	0.963056	added_dropout	0.45209
AACAACCTCATGAGTC-1	0.966759	added_dropout	0.283523
AACAACCTCATGAGTC-1	0.970087	added_dropout	0.134404
AACAACCTCATGAGTC-1	0.973081	added_dropout	0.0631128
AACAACCTCATGAGTC-1	0.975771	added_dropout	0.131513
AACAACCTCATGAGTC-1	0.978195	added_dropout	0.107482
AACAACCTCATGAGTC-1	0.980384	added_dropout	0.125399
AACAACCTCATGAGTC-1	0.982344	added_dropout	0.104098
AACAACCTCATGAGTC-1	0.984117	added_dropout	0.121929
AACAACCTCATGAGTC-1	0.985706	added_dropout	0.0608403
AACAACCTCATGAGTC-1	0.987136	added_dropout	0.0842193
AACAACCTCATGAGTC-1	0.98842	added_dropout	-0.0024715
AACAACCTCATGAGTC-1	0.989579	added_dropout	0.00585146
AACAACCTCATGAGTC-1	0.990621	added_dropout	-0.018515
AACAACCTCTCCAATT-1	0.904634	original	0.89517
AACAACCTCTCCAATT-1	0.914184	added_dropout	0.787916
AACAACCTCTCCAATT-1	0.922778	added_dropout	0.823019
AACAACCTCTCCAATT-1	0.930505	added_dropout	0.737422
AACAACCTCTCCAATT-1	0.937448	added_dropout	0.689008
AACAACCTCTCCAATT-1	0.943706	added_dropout	0.695912
AACAACCTCTCCAATT-1	0.949334	added_dropout	0.589664
AACAACCTCTCCAATT-1	0.954395	added_dropout	0.509398
AACAACCTCTCCAATT-1	0.958953	added_dropout	0.581337
AACAACCTCTCCAATT-1	0.963056	added_dropout	0.694254
AACAACCTCTCCAATT-1	0.966759	added_dropout	0.711971
AACAACCTCTCCAATT-1	0.970087	added_dropout	0.735784
AACAACCTCTCCAATT-1	0.973081	added_dropout	0.746589
AACAACCTCTCCAATT-1	0.975771	added_dropout	0.641563
AACAACCTCTCCAATT-1	0.978195	added_dropout	0.62041
AACAACCTCTCCAATT-1	0.980384	added_dropout	0.690069
AACAACCTCTCCAATT-1	0.982344	added_dropout	0.657656
AACAACCTCTCCAATT-1	0.984117	added_dropout	0.710816
AACAACCTCTCCAATT-1	0.985706	added_dropout	0.722742
AACAACCTCTCCAATT-1	0.987136	added_dropout	0.487683
AACAACCTCTCCAATT-1	0.98842	added_dropout	0.575607
AACAACCTCTCCAATT-1	0.989579	added_dropout	0.529318
AACAACCTCTCCAATT-1	0.990621	added_dropout	0.481216
AACAAGACATCGATGT-1	0.904634	original	0.919625
AACAAGACATCGATGT-1	0.914184	added_dropout	0.912151
AACAAGACATCGATGT-1	0.922778	added_dropout	0.910079
AACAAGACATCGATGT-1	0.930505	added_dropout	0.882451
AACAAGACATCGATGT-1	0.937448	added_dropout	0.795896
AACAAGACATCGATGT-1	0.943706	added_dropout	0.791711
AACAAGACATCGATGT-1	0.949334	added_dropout	0.799188
AACAAGACATCGATGT-1	0.954395	added_dropout	0.754137
AACAAGACATCGATGT-1	0.958953	added_dropout	0.772535
AACAAGACATCGATGT-1	0.963056	added_dropout	0.765381
AACAAGACATCGATGT-1	0.966759	added_dropout	0.853169
AACAAGACATCGATGT-1	0.970087	added_dropout	0.879773
AACAAGACATCGATGT-1	0.973081	added_dropout	0.810507
AACAAGACATCGATGT-1	0.975771	added_dropout	0.569572
AACAAGACATCGATGT-1	0.978195	added_dropout	0.599579
AACAAGACATCGATGT-1	0.980384	added_dropout	0.265741
AACAAGACATCGATGT-1	0.982344	added_dropout	0.289106
AACAAGACATCGATGT-1	0.984117	added_dropout	0.378574
AACAAGACATCGATGT-1	0.985706	added_dropout	0.245989
AACAAGACATCGATGT-1	0.987136	added_dropout	0.347471
AACAAGACATCGATGT-1	0.98842	added_dropout	0.30665
[truncated: 151,779 more rows]

## Sheet: Figure 2 d
gene	train_test	tissue	Pearson
CCR3	LymphNode1	Lymph Node	0.440421
CCR3	LymphNode2	Lymph Node	0.447353
CCR3	Spleen1	Spleen	0.77048
CCR3	Spleen2	Spleen	0.776052
CD103	LymphNode1	Lymph Node	0.822508
CD103	LymphNode2	Lymph Node	0.812804
CD103	Spleen1	Spleen	0.742067
CD103	Spleen2	Spleen	0.732174
CD106	LymphNode1	Lymph Node	0.368389
CD106	LymphNode2	Lymph Node	0.344068
CD106	Spleen1	Spleen	0.639289
CD106	Spleen2	Spleen	0.616934
CD107a	LymphNode1	Lymph Node	0.557332
CD107a	LymphNode2	Lymph Node	0.593009
CD107a	Spleen1	Spleen	0.656777
CD107a	Spleen2	Spleen	0.653279
CD115	LymphNode1	Lymph Node	0.733697
CD115	LymphNode2	Lymph Node	0.743903
CD115	Spleen1	Spleen	0.933725
CD115	Spleen2	Spleen	0.926924
CD11a	LymphNode1	Lymph Node	0.823492
CD11a	LymphNode2	Lymph Node	0.824113
CD11a	Spleen1	Spleen	0.902711
CD11a	Spleen2	Spleen	0.908306
CD11b	LymphNode1	Lymph Node	0.851849
CD11b	LymphNode2	Lymph Node	0.894001
CD11b	Spleen1	Spleen	0.944328
CD11b	Spleen2	Spleen	0.946941
CD11c	LymphNode1	Lymph Node	0.75914
CD11c	LymphNode2	Lymph Node	0.742884
CD11c	Spleen1	Spleen	0.909676
CD11c	Spleen2	Spleen	0.899372
CD120b	LymphNode1	Lymph Node	0.71131
CD120b	LymphNode2	Lymph Node	0.741139
CD120b	Spleen1	Spleen	0.853618
CD120b	Spleen2	Spleen	0.836638
CD127	LymphNode1	Lymph Node	0.863086
CD127	LymphNode2	Lymph Node	0.86252
CD127	Spleen1	Spleen	0.886559
CD127	Spleen2	Spleen	0.883117
CD134	LymphNode1	Lymph Node	0.609079
CD134	LymphNode2	Lymph Node	0.614354
CD134	Spleen1	Spleen	0.609743
CD134	Spleen2	Spleen	0.613664
CD137	LymphNode1	Lymph Node	0.380119
CD137	LymphNode2	Lymph Node	0.376613
CD137	Spleen1	Spleen	0.592017
CD137	Spleen2	Spleen	0.560755
CD138	LymphNode1	Lymph Node	0.510378
CD138	LymphNode2	Lymph Node	0.532082
CD138	Spleen1	Spleen	0.44029
CD138	Spleen2	Spleen	0.426165
CD150	LymphNode1	Lymph Node	0.794317
CD150	LymphNode2	Lymph Node	0.79203
CD150	Spleen1	Spleen	0.716436
CD150	Spleen2	Spleen	0.727098
CD155	LymphNode1	Lymph Node	0.742838
CD155	LymphNode2	Lymph Node	0.751898
CD155	Spleen1	Spleen	0.748502
CD155	Spleen2	Spleen	0.72559
CD160	LymphNode1	Lymph Node	0.369453
CD160	LymphNode2	Lymph Node	0.403453
CD160	Spleen1	Spleen	0.597934
CD160	Spleen2	Spleen	0.564826
CD161	LymphNode1	Lymph Node	0.740213
CD161	LymphNode2	Lymph Node	0.726611
CD161	Spleen1	Spleen	0.929052
CD161	Spleen2	Spleen	0.930704
CD163	LymphNode1	Lymph Node	0.209945
CD163	LymphNode2	Lymph Node	0.217713
CD163	Spleen1	Spleen	0.32942
CD163	Spleen2	Spleen	0.229683
CD169	LymphNode1	Lymph Node	0.483657
CD169	LymphNode2	Lymph Node	0.509308
CD169	Spleen1	Spleen	0.408912
CD169	Spleen2	Spleen	0.405059
CD170	LymphNode1	Lymph Node	0.295191
CD170	LymphNode2	Lymph Node	0.308842
CD170	Spleen1	Spleen	0.379396
CD170	Spleen2	Spleen	0.3928
CD172a	LymphNode1	Lymph Node	0.79229
CD172a	LymphNode2	Lymph Node	0.830566
CD172a	Spleen1	Spleen	0.941652
CD172a	Spleen2	Spleen	0.941095
CD182	LymphNode1	Lymph Node	0.681399
CD182	LymphNode2	Lymph Node	0.719236
CD182	Spleen1	Spleen	0.956461
CD182	Spleen2	Spleen	0.941656
CD183	LymphNode1	Lymph Node	0.733195
CD183	LymphNode2	Lymph Node	0.76318
CD183	Spleen1	Spleen	0.821609
CD183	Spleen2	Spleen	0.820715
CD185	LymphNode1	Lymph Node	0.938324
CD185	LymphNode2	Lymph Node	0.940917
CD185	Spleen1	Spleen	0.958684
CD185	Spleen2	Spleen	0.954774
CD186	LymphNode1	Lymph Node	0.546703
CD186	LymphNode2	Lymph Node	0.557685
CD186	Spleen1	Spleen	0.806354
CD186	Spleen2	Spleen	0.793624
CD19	LymphNode1	Lymph Node	0.983467
CD19	LymphNode2	Lymph Node	0.984082
CD19	Spleen1	Spleen	0.983855
CD19	Spleen2	Spleen	0.984869
CD1d	LymphNode1	Lymph Node	0.728906
CD1d	LymphNode2	Lymph Node	0.729894
CD1d	Spleen1	Spleen	0.882864
CD1d	Spleen2	Spleen	0.881556
CD2	LymphNode1	Lymph Node	0.824904
CD2	LymphNode2	Lymph Node	0.849408
CD2	Spleen1	Spleen	0.936427
CD2	Spleen2	Spleen	0.933732
CD20	LymphNode1	Lymph Node	0.867549
CD20	LymphNode2	Lymph Node	0.860765
CD20	Spleen1	Spleen	0.907892
CD20	Spleen2	Spleen	0.916962
CD200	LymphNode1	Lymph Node	0.811582
CD200	LymphNode2	Lymph Node	0.819026
CD200	Spleen1	Spleen	0.824519
CD200	Spleen2	Spleen	0.823912
CD200R	LymphNode1	Lymph Node	0.476012
CD200R	LymphNode2	Lymph Node	0.466134
CD200R	Spleen1	Spleen	0.563891
CD200R	Spleen2	Spleen	0.541302
CD205	LymphNode1	Lymph Node	0.735295
CD205	LymphNode2	Lymph Node	0.730841
CD205	Spleen1	Spleen	0.712842
CD205	Spleen2	Spleen	0.684267
CD21-CD35	LymphNode1	Lymph Node	0.968077
CD21-CD35	LymphNode2	Lymph Node	0.971661
CD21-CD35	Spleen1	Spleen	0.972236
CD21-CD35	Spleen2	Spleen	0.971254
CD22	LymphNode1	Lymph Node	0.97743
CD22	LymphNode2	Lymph Node	0.977181
CD22	Spleen1	Spleen	0.975907
CD22	Spleen2	Spleen	0.975576
CD223	LymphNode1	Lymph Node	0.558129
CD223	LymphNode2	Lymph Node	0.552964
CD223	Spleen1	Spleen	0.659949
CD223	Spleen2	Spleen	0.636229
CD226	LymphNode1	Lymph Node	0.903063
CD226	LymphNode2	Lymph Node	0.895605
CD226	Spleen1	Spleen	0.902591
CD226	Spleen2	Spleen	0.907351
CD23	LymphNode1	Lymph Node	0.933441
CD23	LymphNode2	Lymph Node	0.935199
CD23	Spleen1	Spleen	0.931717
CD23	Spleen2	Spleen	0.937863
CD24	LymphNode1	Lymph Node	0.958141
CD24	LymphNode2	Lymph Node	0.959555
CD24	Spleen1	Spleen	0.958171
CD24	Spleen2	Spleen	0.955714
CD25	LymphNode1	Lymph Node	0.804373
CD25	LymphNode2	Lymph Node	0.81031
CD25	Spleen1	Spleen	0.769373
CD25	Spleen2	Spleen	0.755457
CD27	LymphNode1	Lymph Node	0.933692
CD27	LymphNode2	Lymph Node	0.93862
CD27	Spleen1	Spleen	0.957384
CD27	Spleen2	Spleen	0.954421
CD272	LymphNode1	Lymph Node	0.936104
CD272	LymphNode2	Lymph Node	0.934839
CD272	Spleen1	Spleen	0.935313
CD272	Spleen2	Spleen	0.927815
CD274	LymphNode1	Lymph Node	0.597014
CD274	LymphNode2	Lymph Node	0.609485
CD274	Spleen1	Spleen	0.78352
CD274	Spleen2	Spleen	0.754561
CD278	LymphNode1	Lymph Node	0.891229
CD278	LymphNode2	Lymph Node	0.87656
CD278	Spleen1	Spleen	0.817739
CD278	Spleen2	Spleen	0.821694
CD279	LymphNode1	Lymph Node	0.794709
CD279	LymphNode2	Lymph Node	0.788261
CD279	Spleen1	Spleen	0.720816
CD279	Spleen2	Spleen	0.709632
CD29	LymphNode1	Lymph Node	0.750228
CD29	LymphNode2	Lymph Node	0.754172
CD29	Spleen1	Spleen	0.904315
CD29	Spleen2	Spleen	0.896508
CD3	LymphNode1	Lymph Node	0.960233
CD3	LymphNode2	Lymph Node	0.961002
CD3	Spleen1	Spleen	0.956591
CD3	Spleen2	Spleen	0.959546
CD301b	LymphNode1	Lymph Node	0.719492
CD301b	LymphNode2	Lymph Node	0.739075
CD301b	Spleen1	Spleen	0.793932
CD301b	Spleen2	Spleen	0.799461
CD304	LymphNode1	Lymph Node	0.655024
CD304	LymphNode2	Lymph Node	0.635282
CD304	Spleen1	Spleen	0.817214
CD304	Spleen2	Spleen	0.793068
CD31	LymphNode1	Lymph Node	0.849235
CD31	LymphNode2	Lymph Node	0.858596
CD31	Spleen1	Spleen	0.850255
CD31	Spleen2	Spleen	0.824158
CD317	LymphNode1	Lymph Node	0.595304
CD317	LymphNode2	Lymph Node	0.591309
CD317	Spleen1	Spleen	0.871769
CD317	Spleen2	Spleen	0.836508
CD352	LymphNode1	Lymph Node	0.627054
CD352	LymphNode2	Lymph Node	0.617172
CD352	Spleen1	Spleen	0.811125
CD352	Spleen2	Spleen	0.797956
CD357	LymphNode1	Lymph Node	0.823532
CD357	LymphNode2	Lymph Node	0.836081
CD357	Spleen1	Spleen	0.84001
CD357	Spleen2	Spleen	0.837912
CD366	LymphNode1	Lymph Node	0.329284
CD366	LymphNode2	Lymph Node	0.36963
CD366	Spleen1	Spleen	0.792912
CD366	Spleen2	Spleen	0.788235
CD371	LymphNode1	Lymph Node	0.791767
CD371	LymphNode2	Lymph Node	0.798465
CD371	Spleen1	Spleen	0.859549
CD371	Spleen2	Spleen	0.848388
CD38	LymphNode1	Lymph Node	0.950023
CD38	LymphNode2	Lymph Node	0.951241
CD38	Spleen1	Spleen	0.957332
CD38	Spleen2	Spleen	0.95692
CD4	LymphNode1	Lymph Node	0.974813
CD4	LymphNode2	Lymph Node	0.978674
CD4	Spleen1	Spleen	0.964767
CD4	Spleen2	Spleen	0.966943
CD40	LymphNode1	Lymph Node	0.944657
CD40	LymphNode2	Lymph Node	0.945472
CD40	Spleen1	Spleen	0.953988
CD40	Spleen2	Spleen	0.948824
CD41	LymphNode1	Lymph Node	0.682417
CD41	LymphNode2	Lymph Node	0.684392
CD41	Spleen1	Spleen	0.61669
CD41	Spleen2	Spleen	0.583141
CD43	LymphNode1	Lymph Node	0.934666
CD43	LymphNode2	Lymph Node	0.935833
CD43	Spleen1	Spleen	0.951086
CD43	Spleen2	Spleen	0.951414
CD44	LymphNode1	Lymph Node	0.803084
CD44	LymphNode2	Lymph Node	0.800735
CD44	Spleen1	Spleen	0.922426
CD44	Spleen2	Spleen	0.921642
CD45	LymphNode1	Lymph Node	0.754625
CD45	LymphNode2	Lymph Node	0.766672
CD45	Spleen1	Spleen	0.809247
CD45	Spleen2	Spleen	0.801256
CD45.2	LymphNode1	Lymph Node	0.824019
CD45.2	LymphNode2	Lymph Node	0.836651
CD45.2	Spleen1	Spleen	0.832269
CD45.2	Spleen2	Spleen	0.820744
CD45R	LymphNode1	Lymph Node	0.957449
CD45R	LymphNode2	Lymph Node	0.957505
CD45R	Spleen1	Spleen	0.966659
CD45R	Spleen2	Spleen	0.964364
CD45RB	LymphNode1	Lymph Node	0.897597
CD45RB	LymphNode2	Lymph Node	0.890128
CD45RB	Spleen1	Spleen	0.922926
CD45RB	Spleen2	Spleen	0.922147
CD48	LymphNode1	Lymph Node	0.616455
CD48	LymphNode2	Lymph Node	0.634535
CD48	Spleen1	Spleen	0.811458
CD48	Spleen2	Spleen	0.788666
CD49a	LymphNode1	Lymph Node	0.527155
CD49a	LymphNode2	Lymph Node	0.543078
CD49a	Spleen1	Spleen	0.589485
CD49a	Spleen2	Spleen	0.578974
CD49b	LymphNode1	Lymph Node	0.803141
CD49b	LymphNode2	Lymph Node	0.786533
CD49b	Spleen1	Spleen	0.900876
CD49b	Spleen2	Spleen	0.876841
CD49d	LymphNode1	Lymph Node	0.662235
CD49d	LymphNode2	Lymph Node	0.675972
CD49d	Spleen1	Spleen	0.811081
CD49d	Spleen2	Spleen	0.796728
CD49f	LymphNode1	Lymph Node	0.688246
CD49f	LymphNode2	Lymph Node	0.685532
CD49f	Spleen1	Spleen	0.76155
CD49f	Spleen2	Spleen	0.759296
CD5	LymphNode1	Lymph Node	0.925577
CD5	LymphNode2	Lymph Node	0.932462
CD5	Spleen1	Spleen	0.955319
CD5	Spleen2	Spleen	0.956627
CD51	LymphNode1	Lymph Node	0.671051
CD51	LymphNode2	Lymph Node	0.692032
CD51	Spleen1	Spleen	0.810869
CD51	Spleen2	Spleen	0.78844
CD54	LymphNode1	Lymph Node	0.841986
CD54	LymphNode2	Lymph Node	0.841339
CD54	Spleen1	Spleen	0.857344
CD54	Spleen2	Spleen	0.853654
CD55	LymphNode1	Lymph Node	0.921846
CD55	LymphNode2	Lymph Node	0.927708
CD55	Spleen1	Spleen	0.935015
CD55	Spleen2	Spleen	0.939084
CD61	LymphNode1	Lymph Node	0.78061
CD61	LymphNode2	Lymph Node	0.78477
CD61	Spleen1	Spleen	0.824227
CD61	Spleen2	Spleen	0.819354
CD62L	LymphNode1	Lymph Node	0.855036
CD62L	LymphNode2	Lymph Node	0.858497
CD62L	Spleen1	Spleen	0.897972
CD62L	Spleen2	Spleen	0.876548
CD63	LymphNode1	Lymph Node	0.621125
CD63	LymphNode2	Lymph Node	0.676991
CD63	Spleen1	Spleen	0.70991
CD63	Spleen2	Spleen	0.700777
CD69	LymphNode1	Lymph Node	0.739231
CD69	LymphNode2	Lymph Node	0.743556
CD69	Spleen1	Spleen	0.712147
CD69	Spleen2	Spleen	0.711196
CD71	LymphNode1	Lymph Node	0.871576
CD71	LymphNode2	Lymph Node	0.882483
CD71	Spleen1	Spleen	0.657107
CD71	Spleen2	Spleen	0.607567
CD73	LymphNode1	Lymph Node	0.844233
CD73	LymphNode2	Lymph Node	0.838491
CD73	Spleen1	Spleen	0.850775
CD73	Spleen2	Spleen	0.85374
CD81	LymphNode1	Lymph Node	0.62343
CD81	LymphNode2	Lymph Node	0.640701
CD81	Spleen1	Spleen	0.660887
CD81	Spleen2	Spleen	0.657976
CD86	LymphNode1	Lymph Node	0.657942
CD86	LymphNode2	Lymph Node	0.651588
CD86	Spleen1	Spleen	0.694478
CD86	Spleen2	Spleen	0.677121
CD88	LymphNode1	Lymph Node	0.729365
CD88	LymphNode2	Lymph Node	0.792742
CD88	Spleen1	Spleen	0.950602
CD88	Spleen2	Spleen	0.945387
CD8a	LymphNode1	Lymph Node	0.971901
CD8a	LymphNode2	Lymph Node	0.971649
CD8a	Spleen1	Spleen	0.956461
CD8a	Spleen2	Spleen	0.956062
CD8b	LymphNode1	Lymph Node	0.970601
CD8b	LymphNode2	Lymph Node	0.971276
CD8b	Spleen1	Spleen	0.959296
CD8b	Spleen2	Spleen	0.959348
CD9	LymphNode1	Lymph Node	0.833182
CD9	LymphNode2	Lymph Node	0.843537
CD9	Spleen1	Spleen	0.863579
CD9	Spleen2	Spleen	0.836185
CD90	LymphNode1	Lymph Node	0.961488
CD90	LymphNode2	Lymph Node	0.96488
CD90	Spleen1	Spleen	0.974254
CD90	Spleen2	Spleen	0.970977
CD93	LymphNode1	Lymph Node	0.396059
CD93	LymphNode2	Lymph Node	0.393672
CD93	Spleen1	Spleen	0.774817
CD93	Spleen2	Spleen	0.76563
CD94	LymphNode1	Lymph Node	0.683034
CD94	LymphNode2	Lymph Node	0.618269
CD94	Spleen1	Spleen	0.759339
CD94	Spleen2	Spleen	0.744946
CD98	LymphNode1	Lymph Node	0.801155
CD98	LymphNode2	Lymph Node	0.793755
CD98	Spleen1	Spleen	0.659102
CD98	Spleen2	Spleen	0.544788
F4-80	LymphNode1	Lymph Node	0.334626
F4-80	LymphNode2	Lymph Node	0.365762
F4-80	Spleen1	Spleen	0.730871
F4-80	Spleen2	Spleen	0.678029
FR4	LymphNode1	Lymph Node	0.850374
FR4	LymphNode2	Lymph Node	0.837969
FR4	Spleen1	Spleen	0.856804
FR4	Spleen2	Spleen	0.859525
FceRIa	LymphNode1	Lymph Node	0.320883
FceRIa	LymphNode2	Lymph Node	0.31462
FceRIa	Spleen1	Spleen	0.516161
FceRIa	Spleen2	Spleen	0.402649
I.A-I.E	LymphNode1	Lymph Node	0.946023
I.A-I.E	LymphNode2	Lymph Node	0.94536
I.A-I.E	Spleen1	Spleen	0.951114
I.A-I.E	Spleen2	Spleen	0.950101
IgD	LymphNode1	Lymph Node	0.967844
IgD	LymphNode2	Lymph Node	0.968296
IgD	Spleen1	Spleen	0.963191
IgD	Spleen2	Spleen	0.965466
KLRG1	LymphNode1	Lymph Node	0.397448
KLRG1	LymphNode2	Lymph Node	0.36813
KLRG1	Spleen1	Spleen	0.714213
KLRG1	Spleen2	Spleen	0.705417
Ly.49A	LymphNode1	Lymph Node	0.409474
Ly.49A	LymphNode2	Lymph Node	0.416515
Ly.49A	Spleen1	Spleen	0.491005
Ly.49A	Spleen2	Spleen	0.484245
Ly.6A-E	LymphNode1	Lymph Node	0.756239
Ly.6A-E	LymphNode2	Lymph Node	0.768221
Ly.6A-E	Spleen1	Spleen	0.817381
Ly.6A-E	Spleen2	Spleen	0.826198
Ly.6C	LymphNode1	Lymph Node	0.760341
Ly.6C	LymphNode2	Lymph Node	0.767658
Ly.6C	Spleen1	Spleen	0.800487
Ly.6C	Spleen2	Spleen	0.807083
Ly.6G	LymphNode1	Lymph Node	0.752644
Ly.6G	LymphNode2	Lymph Node	0.834591
Ly.6G	Spleen1	Spleen	0.971235
Ly.6G	Spleen2	Spleen	0.958582
Ly49D	LymphNode1	Lymph Node	0.439222
Ly49D	LymphNode2	Lymph Node	0.475107
Ly49D	Spleen1	Spleen	0.694055
Ly49D	Spleen2	Spleen	0.712568
Ly49H	LymphNode1	Lymph Node	0.312246
Ly49H	LymphNode2	Lymph Node	0.350168
Ly49H	Spleen1	Spleen	0.521783
Ly49H	Spleen2	Spleen	0.574384
Siglec-H	LymphNode1	Lymph Node	0.60821
Siglec-H	LymphNode2	Lymph Node	0.57699
Siglec-H	Spleen1	Spleen	0.80862
Siglec-H	Spleen2	Spleen	0.746155
TCR.Bchain	LymphNode1	Lymph Node	0.933095
TCR.Bchain	LymphNode2	Lymph Node	0.936309
TCR.Bchain	Spleen1	Spleen	0.952029
TCR.Bchain	Spleen2	Spleen	0.951054
TCR.GD	LymphNode1	Lymph Node	0.365366
TCR.GD	LymphNode2	Lymph Node	0.338856
TCR.GD	Spleen1	Spleen	0.399316
TCR.GD	Spleen2	Spleen	0.395788
TCR.RD	LymphNode1	Lymph Node	0.336919
TCR.RD	LymphNode2	Lymph Node	0.360426
TCR.RD	Spleen1	Spleen	0.427195
TCR.RD	Spleen2	Spleen	0.431796
TCR.Va2	LymphNode1	Lymph Node	0.132653
TCR.Va2	LymphNode2	Lymph Node	0.118912
TCR.Va2	Spleen1	Spleen	0.207179
TCR.Va2	Spleen2	Spleen	0.194188
TCR.Va8.3	LymphNode1	Lymph Node	0.107261
TCR.Va8.3	LymphNode2	Lymph Node	0.120162
TCR.Va8.3	Spleen1	Spleen	0.200502
TCR.Va8.3	Spleen2	Spleen	0.202001
TCR.Vb5.1-5.2	LymphNode1	Lymph Node	0.316196
TCR.Vb5.1-5.2	LymphNode2	Lymph Node	0.322234
TCR.Vb5.1-5.2	Spleen1	Spleen	0.265122
TCR.Vb5.1-5.2	Spleen2	Spleen	0.281579
TCR.Vb8.1-8.2	LymphNode1	Lymph Node	0.318093
TCR.Vb8.1-8.2	LymphNode2	Lymph Node	0.364021
TCR.Vb8.1-8.2	Spleen1	Spleen	0.325365
TCR.Vb8.1-8.2	Spleen2	Spleen	0.3085
TER.119	LymphNode1	Lymph Node	0.204308
TER.119	LymphNode2	Lymph Node	0.22053
TER.119	Spleen1	Spleen	0.22594
TER.119	Spleen2	Spleen	0.205921
Tim.4	LymphNode1	Lymph Node	0.433276
Tim.4	LymphNode2	Lymph Node	0.460811
Tim.4	Spleen1	Spleen	0.568229
Tim.4	Spleen2	Spleen	0.554413
VISTA	LymphNode1	Lymph Node	0.859992
VISTA	LymphNode2	Lymph Node	0.861834
VISTA	Spleen1	Spleen	0.899234
VISTA	Spleen2	Spleen	0.893503
integrin.b7	LymphNode1	Lymph Node	0.77791
integrin.b7	LymphNode2	Lymph Node	0.767469
integrin.b7	Spleen1	Spleen	0.734537
integrin.b7	Spleen2	Spleen	0.72075

## Sheet: Figure 3 b
gene	cor
CD11b	-0.238687
CD11c	0.0391667
CD14	-0.127008
CD16	0.175357
CD163	0.0422632
CD185	0.708179
CD19	0.67898
CD20	0.639062
CD21	0.123911
CD27	0.670852
CD274	-0.0422302
CD279	0.3409
CD3	0.932386
CD31	0.395328
CD4	0.31345
CD40	0.306153
CD45	0.202689
CD8	0.78705
HLA-DR	0.354795

## Sheet: Figure 3 c
gene	cell	real	predicted	scMRMA_level_2
CD163	AACACGTGCATCGCAC-1	0.742153	0.450093	B cells
CD163	AACACTTGGCAAGGAA-1	0.878179	0.496479	B cells
CD163	AACAGGAAGAGCATAG-1	0.759739	0.467144	B cells
CD163	AACAGGATTCATAGTT-1	0.866501	0.487968	B cells
CD163	AACAGGCCAACGATTA-1	1.05365	0.445519	B cells
CD163	AACAGGTTCACCGAAG-1	0.790362	0.476494	B cells
CD163	AACAGTCAGGCTCCGC-1	0.636405	0.413057	B cells
CD163	AACAGTCCACGCGGTG-1	0.753126	0.50423	B cells
CD163	AACATACTCATATGCG-1	0.796152	0.447642	B cells
CD163	AACATCTAATGACCGG-1	1.09594	0.439299	B cells
CD163	AACATCTTAAGGCTCA-1	0.743479	0.429909	B cells
CD163	AACATGACGCAGCGTG-1	0.991035	0.48401	B cells
CD163	AACATGCGCAAGTGAG-1	0.923001	0.485395	B cells
CD163	AACCAATCTGGTTGGC-1	0.884236	0.440361	B cells
CD163	AACCACTAACATGATT-1	0.740691	0.482717	B cells
CD163	AACCACTGCCATAGCC-1	0.723577	0.453818	B cells
CD163	AACCAGAATCAGACGT-1	0.755048	0.502318	B cells
CD163	AACCATCGGAAGCGAC-1	0.882343	0.449639	B cells
CD163	AACCATGAATTGCCTT-1	0.956938	0.418372	B cells
CD163	AACCGCCAGACTACTT-1	0.740151	0.523385	B cells
CD163	AACCGCGGTAACTACA-1	1.01116	0.412189	B cells
CD163	AACCGTGCTTATGTTG-1	1.3457	0.522655	B cells
CD163	AACCTAAGATACTGAG-1	0.984103	0.472925	B cells
CD163	AACCTACAGAGGTAGT-1	1.07857	0.404178	T cells
CD163	AACCTACCTACCGGTT-1	0.973335	0.428015	B cells
CD163	AACCTACTGTAACTCA-1	0.709135	0.449202	B cells
CD163	AACCTTAGCGTCCGGT-1	0.988069	0.443154	T cells
CD163	AACGAAGCGTGGAAGT-1	1.06004	0.44126	B cells
CD163	AACGAATTGACCGGTT-1	0.764019	0.478516	B cells
CD163	AACGACATTAAGATGG-1	0.932474	0.449076	B cells
CD163	AACGAGCCTCTTCGGC-1	0.609244	0.437584	T cells
CD163	AACGAGCTAATAACTA-1	1.28148	0.461446	B cells
CD163	AACGCACTGGTGCTCG-1	1.03782	0.412497	B cells
CD163	AACGCATGCCTCAATA-1	0.72872	0.467013	B cells
CD163	AACGCTTCGAGTAACT-1	1.0091	0.409666	B cells
CD163	AACGGCACAGAATATT-1	1.05617	0.400946	T cells
CD163	AACGGTAATCGACCTG-1	0.793051	0.450897	B cells
CD163	AACGTCGCGACAAGGT-1	0.696285	0.42214	T cells
CD163	AACTAGCACTGTTCGA-1	0.776593	0.481637	B cells
CD163	AACTAGCCTAATAGCA-1	0.906257	0.451174	B cells
CD163	AACTAGCGCTCCAGTT-1	0.768492	0.46215	B cells
CD163	AACTATCGTCATAGTC-1	1.02244	0.438206	B cells
CD163	AACTATCTAGCAGTAT-1	0.994788	0.485687	B cells
CD163	AACTATGCTGCATTCG-1	0.87816	0.427203	B cells
CD163	AACTATGTGCTTGTTA-1	0.769977	0.497928	B cells
CD163	AACTATTGGCGGATTC-1	0.853836	0.445272	B cells
CD163	AACTCAACCTTGACCA-1	0.753511	0.499761	B cells
CD163	AACTCAACTTGACAGC-1	0.958448	0.478923	B cells
CD163	AACTCACCGAACTTAT-1	0.926843	0.49451	B cells
CD163	AACTCACCTCGGTGTT-1	0.812701	0.441966	B cells
CD163	AACTCACGGAGTACGT-1	0.973831	0.475718	B cells
CD163	AACTCAGATCCATGCC-1	0.667479	0.425565	B cells
CD163	AACTGCAATACGGATT-1	0.914511	0.430376	B cells
CD163	AACTGCCTCGATAGGT-1	0.784501	0.460134	B cells
CD163	AACTGCGAACCTTACC-1	0.82691	0.502291	B cells
CD163	AACTGCGATGAATAGG-1	1.19496	0.431747	B cells
CD163	AACTGCGGTCCGAAGC-1	1.1146	0.445897	B cells
CD163	AACTGCTACCTCGATA-1	1.09676	0.536561	B cells
CD163	AACTGGATACTTCACT-1	0.729511	0.448683	B cells
CD163	AACTGGTCATGTGGTT-1	1.01962	0.426311	T cells
CD163	AACTTAACAGTGAGGA-1	0.812542	0.445345	B cells
CD163	AACTTATGATACGTAC-1	0.791378	0.478366	B cells
CD163	AACTTCAAGGATAATC-1	0.722125	0.484916	B cells
CD163	AACTTCACAATAACTG-1	0.728216	0.424671	B cells
CD163	AACTTCAGATACTACC-1	0.78662	0.477595	B cells
CD163	AACTTCAGCATGGCCG-1	0.924869	0.478661	B cells
CD163	AACTTCATCTTCTGGT-1	0.605969	0.437511	B cells
CD163	AACTTCGCTTAGTCAG-1	0.918389	0.498719	B cells
CD163	AACTTGCAACTTGGAC-1	0.737441	0.430144	T cells
CD163	AACTTGCTCGTAACCG-1	0.935066	0.459042	B cells
CD163	AACTTGGTTAATACTA-1	1.0478	0.445462	B cells
CD163	AACTTGGTTACATAAC-1	0.66445	0.458284	B cells
CD163	AACTTGTTGACCGATA-1	0.99419	0.44073	B cells
CD163	AAGAATTCTGGCTGCA-1	0.943912	0.484126	B cells
CD163	AAGACAATCTCCTGCA-1	0.852245	0.450614	B cells
CD163	AAGACTAAGGAGATCC-1	0.69223	0.427298	B cells
CD163	AAGACTCAAGGCTCCA-1	1.33006	0.463662	B cells
CD163	AAGACTGCTACTTCCT-1	1.09103	0.434526	B cells
CD163	AAGACTGTCATAGTGC-1	0.726654	0.490308	B cells
CD163	AAGAGCAGATGTGCCA-1	0.756039	0.488998	B cells
CD163	AAGATAGGCTTGCTTA-1	1.20659	0.452835	B cells
CD163	AAGATAGTCGACCTTG-1	0.725032	0.432305	T cells
CD163	AAGATATTGGACGTCC-1	1.23809	0.498158	B cells
CD163	AAGATGCACTATACTT-1	0.850915	0.454856	B cells
CD163	AAGATGGCCGCTAGTT-1	0.827933	0.46208	B cells
CD163	AAGATTAGGCTGTCTA-1	1.10454	0.398955	T cells
CD163	AAGATTATCTAGCATA-1	0.849717	0.437918	T cells
CD163	AAGATTCTGGTCGCGA-1	0.767408	0.520581	B cells
CD163	AAGATTGACACTCGAT-1	0.899523	0.452702	B cells
CD163	AAGCAAGAGCGTGATC-1	0.873775	0.42443	B cells
CD163	AAGCACTCAGGAATGT-1	0.663442	0.472683	B cells
CD163	AAGCAGCCTACTAAGC-1	1.0252	0.37709	B cells
CD163	AAGCAGCGGACACGTG-1	0.739632	0.472243	B cells
CD163	AAGCAGTATCAGAATC-1	0.752246	0.437059	B cells
CD163	AAGCAGTGAGTGCGAC-1	0.753481	0.451238	B cells
CD163	AAGCAGTGGCATCACT-1	0.69031	0.486021	B cells
CD163	AAGCAGTGGCTCATCC-1	0.766786	0.474286	B cells
CD163	AAGCAGTGTACACCGC-1	0.873445	0.450553	B cells
CD163	AAGCAGTGTAGAATCT-1	0.95787	0.478834	B cells
CD163	AAGCATCAAGCGTGAT-1	0.958239	0.485479	B cells
CD163	AAGCATTGAGTGGTTG-1	0.813597	0.417461	B cells
CD163	AAGCCACCATTCAAGA-1	0.68618	0.453472	B cells
CD163	AAGCCACGCATAATGA-1	1.04522	0.436656	B cells
CD163	AAGCCACTATGTCTAA-1	1.22414	0.438724	B cells
CD163	AAGCCAGATATCAGAA-1	0.660807	0.448662	B cells
CD163	AAGCCAGATCCAACAT-1	0.900346	0.464051	B cells
CD163	AAGCCAGGCCGACGTG-1	0.878582	0.444244	B cells
CD163	AAGCCAGGCTGCTTGA-1	0.999244	0.474333	B cells
CD163	AAGCCAGGTTACGAAC-1	0.82629	0.459075	B cells
CD163	AAGCCATCCGTGCTAT-1	0.672737	0.432043	B cells
CD163	AAGCCATCGCGATATG-1	0.780608	0.477716	B cells
CD163	AAGCCATTATCGAAGG-1	1.05701	0.474251	B cells
CD163	AAGCCATTATCTGCCA-1	0.777288	0.469287	B cells
CD163	AAGCCGGTTACAAGGC-1	0.832616	0.423763	B cells
CD163	AAGCGACGAACCGCCT-1	0.992729	0.407035	B cells
CD163	AAGCGAGCCGTCCGCT-1	1.48266	0.437896	T cells
CD163	AAGCGAGGAAGTGAAC-1	1.088	0.467323	B cells
CD163	AAGGACATAACCGCAC-1	1.09421	0.445975	B cells
CD163	AAGGACCAACATGGCT-1	0.826439	0.416748	B cells
CD163	AAGGACCTGCAAGCAT-1	1.13779	0.457902	B cells
CD163	AAGGAGGCACTCAATT-1	0.989598	0.539608	B cells
CD163	AAGGAGTGGCTACCAA-1	0.807224	0.432223	B cells
CD163	AAGGCATGAACAGCTC-1	0.838683	0.428206	B cells
CD163	AAGGCCAATTCAATAA-1	1.0337	0.537087	B cells
CD163	AAGGCCAGCAATCGCC-1	0.706211	0.504799	B cells
CD163	AAGGCCAGTCGCAATT-1	0.610963	0.426445	B cells
CD163	AAGGCCGACCTACCTG-1	0.805654	0.478463	B cells
CD163	AAGGCCGACTATGTAA-1	0.877126	0.430523	B cells
CD163	AAGGCCGATTCTGAGC-1	0.91365	0.497297	B cells
CD163	AAGGCCTCGCGAGGAA-1	0.969597	0.506764	B cells
CD163	AAGGCGAACTAGTAGA-1	0.69363	0.442243	B cells
CD163	AAGGCGACGGTGTCGG-1	0.899198	0.442731	B cells
CD163	AAGGCGAGGTTCATGT-1	1.26308	0.461553	B cells
CD163	AAGGCGCCGACAATCT-1	1.05534	0.419554	B cells
CD163	AAGGCGCCTAACATAG-1	1.10266	0.428586	B cells
CD163	AAGGTGCCGCTAAGGT-1	1.20045	0.434123	B cells
CD163	AAGGTTACTATGACGC-1	1.30811	0.470997	B cells
CD163	AAGGTTCATGCGGTGC-1	1.5285	0.469504	B cells
CD163	AAGGTTGCAGAAGCAG-1	1.00144	0.437427	B cells
CD163	AAGGTTGCTGAGTTGA-1	0.797762	0.440688	B cells
CD163	AAGTACTAAGGTTACG-1	0.752599	0.42964	B cells
CD163	AAGTACTGGATGCGCA-1	0.820671	0.476512	B cells
CD163	AAGTATTGTAGGTCGC-1	1.34035	0.45806	B cells
CD163	AAGTCGCTATCCTGTC-1	0.716505	0.422827	B cells
CD163	AAGTCGGACACTTCAG-1	0.90363	0.46189	B cells
CD163	AAGTCTACCGGTTGGA-1	1.03694	0.522699	B cells
CD163	AAGTCTACGCACTCGG-1	0.904074	0.471191	B cells
CD163	AAGTCTGTCAATTCTT-1	0.759002	0.483104	B cells
CD163	AAGTCTTAAGTTGCCA-1	0.823246	0.453323	B cells
CD163	AAGTCTTAATAGAACT-1	0.936203	0.427155	B cells
CD163	AAGTGAGCCTGTTACA-1	1.08762	0.480895	B cells
CD163	AAGTGATCCACGAGCG-1	1.14932	0.429324	B cells
CD163	AAGTGGCGAAGTTAAT-1	0.868638	0.45487	B cells
CD163	AAGTGGCGAGTGTACA-1	0.97544	0.449532	B cells
CD163	AAGTGGTTCCTCGCGT-1	0.825467	0.455911	B cells
CD163	AAGTTAAGCACTATAA-1	0.642666	0.438799	T cells
CD163	AAGTTACTATTACATC-1	0.916119	0.503458	B cells
CD163	AAGTTCCTATTGCTGG-1	0.783793	0.449177	B cells
CD163	AATAACATGTGCTATG-1	0.767849	0.46505	B cells
CD163	AATAACATGTTACGTC-1	0.754842	0.478248	B cells
CD163	AATAACGTAACTGTGA-1	0.923411	0.474557	B cells
CD163	AATAACGTATTGAACA-1	0.792106	0.464856	B cells
CD163	AATAACTCTAATACAG-1	0.950346	0.472781	B cells
CD163	AATAACTCTACGATGT-1	0.761358	0.454308	B cells
CD163	AATAACTTCATACGGA-1	0.862157	0.505565	B cells
CD163	AATACGAGAACACTCG-1	0.750873	0.369881	B cells
CD163	AATACGAGCAAGCCAG-1	1.04899	0.422455	B cells
CD163	AATACGCATATCCAGA-1	0.752585	0.429204	B cells
CD163	AATACGGTACGGCCTA-1	0.84652	0.476164	B cells
CD163	AATACTAACCACTTAT-1	0.783821	0.43231	B cells
CD163	AATAGATAGCCTAACC-1	0.760523	0.442028	B cells
CD163	AATAGCACGGAAGCGA-1	0.793215	0.399076	B cells
CD163	AATAGTATAGTTGTCG-1	0.716727	0.430875	B cells
CD163	AATAGTCTGGAACAAT-1	1.07308	0.459456	B cells
CD163	AATAGTGCTCATAGAA-1	1.1394	0.479252	B cells
CD163	AATAGTGGAAGAGCAT-1	0.793954	0.519359	B cells
CD163	AATAGTTGGTGCTCAG-1	0.976619	0.483355	B cells
CD163	AATATTAGGCTTCTGG-1	0.815732	0.436598	B cells
CD163	AATCCGACCACGGTCC-1	1.25686	0.467749	B cells
CD163	AATCCGCCGACCTGAG-1	0.794973	0.47719	B cells
CD163	AATCCGCCTGGTCAAT-1	0.754424	0.464803	B cells
CD163	AATCCGGAGCTTGTCT-1	0.901462	0.409341	B cells
CD163	AATCCTCGTCACAGGC-1	0.615704	0.4795	B cells
CD163	AATCGAACGGACGGAG-1	0.870338	0.428262	B cells
CD163	AATCGACTATCGCTAG-1	0.776543	0.478633	B cells
CD163	AATCTGCGAGACGTTC-1	0.814532	0.43405	B cells
CD163	AATCTGCGTTCCTTAC-1	0.6634	0.479017	B cells
CD163	AATCTTAGCCTCTGTC-1	1.04917	0.423577	T cells
CD163	AATGAACTACGTCCAG-1	0.689147	0.463021	B cells
CD163	AATGAAGACGGTTCAG-1	0.901734	0.519595	B cells
CD163	AATGAAGAGGATGTAT-1	1.06071	0.438856	B cells
CD163	AATGAATCGGAAGGCA-1	0.737276	0.485713	B cells
CD163	AATGATTACAACCTAA-1	0.769002	0.476918	B cells
CD163	AATGCAATCACTGTCG-1	0.70887	0.441247	B cells
CD163	AATGCCGACGAGCAAC-1	1.2257	0.479308	B cells
CD163	AATGCCGCGATTGAGC-1	0.623109	0.429522	T cells
CD163	AATGCGAACCTCGCGT-1	0.677566	0.431013	B cells
CD163	AATGGACATCCTACTC-1	0.884601	0.495111	B cells
CD163	AATGGCATAGTATCAT-1	0.868346	0.50416	B cells
CD163	AATGGTCGAACGTGAA-1	0.800687	0.462379	B cells
CD163	AATGGTCGATACTCGG-1	0.974452	0.430073	B cells
CD163	AATGGTCTCGAGCGCT-1	0.572065	0.414737	B cells
CD163	AATGGTGCGTCCTAAC-1	1.17292	0.409332	B cells
CD163	AATGGTTATTCTAGCT-1	1.19402	0.439595	B cells
CD163	AATGGTTGAGTCGGAA-1	0.934624	0.411397	B cells
CD163	AATGTACTTAACATCA-1	0.919203	0.443761	B cells
CD163	AATGTAGTCTTACGAG-1	0.605381	0.432798	B cells
CD163	AATGTCAGGTCATTAC-1	1.03705	0.462412	B cells
CD163	AATTACCAACTCCGTA-1	1.09584	0.490155	B cells
CD163	AATTAGCAACCGTTCC-1	0.862523	0.418256	B cells
CD163	AATTAGCTTAGGTGTA-1	0.922585	0.459312	B cells
CD163	AATTATACCTCAATGA-1	1.02901	0.439549	T cells
CD163	AATTCTAACATCGTGC-1	1.04364	0.442075	B cells
CD163	AATTCTCAGACGCAAC-1	0.861852	0.458509	B cells
CD163	AATTCTCGCACCAGTA-1	1.1723	0.509081	B cells
CD163	AATTCTTGCATTGGTC-1	0.996493	0.441965	B cells
CD163	AATTCTTGGATACGGA-1	0.876078	0.454189	B cells
CD163	AATTGAATTCACTAGA-1	1.14918	0.428213	B cells
CD163	AATTGCATTGAAGAAT-1	0.924084	0.445442	B cells
CD163	AATTGCGGTGCTAATA-1	1.16852	0.442554	B cells
CD163	AATTGCGTCAGACACT-1	1.06201	0.414746	B cells
CD163	AATTGGACGGCATCGT-1	0.718091	0.462624	T cells
CD163	AATTGGAGACATGGAG-1	0.740854	0.472243	B cells
CD163	AATTGGCTTGAGTTGC-1	0.933598	0.443169	B cells
CD163	AATTGGTTATGATACA-1	0.834669	0.496294	B cells
CD163	AATTGTAGAATCCTAG-1	0.807541	0.46136	B cells
CD163	ACAACCTTGGTGTCAA-1	0.898546	0.455324	B cells
CD163	ACAACGCCGATAGTAT-1	0.771795	0.408019	T cells
CD163	ACAACGTGAATTCACG-1	0.844421	0.407584	B cells
CD163	ACAACGTGGAGCTACT-1	1.19141	0.462754	B cells
CD163	ACAACTAACCAGTGGA-1	0.901406	0.448764	B cells
CD163	ACAACTAAGGTGTTAT-1	0.809755	0.503321	B cells
CD163	ACAACTAAGTGGCGCT-1	1.08452	0.45158	B cells
CD163	ACAAGTAGTTCCGGTA-1	1.37884	0.524639	B cells
CD163	ACAATACAATCCTTAA-1	0.990619	0.475707	B cells
CD163	ACAATACACTTCCATC-1	0.935727	0.433476	B cells
CD163	ACAATACGCCTTATTC-1	1.32841	0.462823	B cells
CD163	ACAATAGGATCCAACC-1	0.961262	0.444929	B cells
CD163	ACAATATCATCCGGTA-1	1.33748	0.423518	B cells
CD163	ACAATATGAATCATGA-1	1.26501	0.438072	B cells
CD163	ACAATTGGTCGCGTAA-1	0.905797	0.465904	B cells
CD163	ACAGAAGTGATCAATC-1	0.749177	0.468981	B cells
CD163	ACAGAATAAGAACCAT-1	0.99682	0.437712	T cells
CD163	ACAGAATAAGATAGTG-1	0.753372	0.482819	B cells
CD163	ACAGAATACATACTAA-1	1.21726	0.464155	B cells
CD163	ACAGAATCCGTTGCTT-1	1.09272	0.462998	T cells
CD163	ACAGAATCTTGATAAG-1	0.893372	0.497655	B cells
CD163	ACAGAATGTCTTATTG-1	1.00907	0.457732	T cells
CD163	ACAGAATGTTGAGTCC-1	0.826131	0.446464	B cells
CD163	ACAGATCTGAAGTATC-1	0.617773	0.467506	B cells
CD163	ACAGCCAGGCATAAGC-1	1.00104	0.427077	T cells
CD163	ACAGGACTGAGCCGAT-1	0.867731	0.463159	B cells
CD163	ACAGGATACCGGATTC-1	0.591408	0.452188	B cells
CD163	ACAGGCACGCGAGGAT-1	0.628318	0.436372	B cells
CD163	ACAGGCATTGAACCAT-1	0.850676	0.443886	B cells
CD163	ACAGGCCTTCTAATGC-1	1.04602	0.476604	B cells
CD163	ACAGGTACCAAGGAAG-1	1.04662	0.427509	B cells
CD163	ACAGGTGGACGACCTC-1	0.937789	0.467305	B cells
CD163	ACAGGTTCAGTGAACG-1	0.801659	0.451082	B cells
CD163	ACAGTACGCACTACCT-1	0.624583	0.458871	B cells
CD163	ACAGTATGCCTGGATG-1	0.676563	0.433097	B cells
CD163	ACAGTCACAATATTAG-1	0.954779	0.436365	B cells
CD163	ACAGTTGAGGCTAATG-1	1.16015	0.435891	B cells
CD163	ACATAACCTCTGCCTT-1	0.930478	0.455089	B cells
CD163	ACATAAGCAATGCGGT-1	1.15698	0.491547	B cells
CD163	ACATCACTGGCGTTCG-1	0.853935	0.461812	B cells
CD163	ACATCGAAGTGATTAA-1	1.05443	0.43045	B cells
CD163	ACATCGAATGCGAACC-1	1.10898	0.392138	B cells
CD163	ACATCGCCACAAGAGG-1	0.74782	0.442948	B cells
CD163	ACATCGCCTAGTATGT-1	0.937919	0.436518	B cells
CD163	ACATCGGCTTACAAGG-1	0.909065	0.481283	B cells
CD163	ACATCGTAGACAGGTT-1	0.640144	0.439606	B cells
CD163	ACATCGTCGGTCTACC-1	0.770234	0.507783	B cells
CD163	ACATCTACCTGTTCTA-1	1.01032	0.459072	B cells
CD163	ACATCTATCCGAACCA-1	0.801011	0.470055	B cells
CD163	ACATCTCGACAACCAC-1	1.06403	0.497977	B cells
CD163	ACATCTCGCATAGAAT-1	0.950209	0.446399	B cells
CD163	ACATCTGACCTTGTCT-1	0.864249	0.4351	B cells
CD163	ACATGGATGCGTAAGC-1	0.826326	0.521014	B cells
CD163	ACATGTTCACCGGCAG-1	1.12728	0.523378	B cells
CD163	ACATGTTCCACTGATA-1	1.16409	0.480785	B cells
CD163	ACATGTTCCAGGACGT-1	0.909317	0.501076	B cells
CD163	ACATTCCTGAGTTCCG-1	0.82413	0.432385	B cells
CD163	ACATTGAAGGCGGTGC-1	1.37996	0.442499	B cells
CD163	ACATTGAATACGCATA-1	0.873562	0.443438	B cells
CD163	ACATTGATCGTAATCC-1	1.27999	0.44105	B cells
CD163	ACATTGCAGTTCGGCA-1	0.833331	0.455491	B cells
CD163	ACATTGGTTCTGCCGT-1	0.741637	0.44659	B cells
CD163	ACATTGTACATTCTTG-1	0.928776	0.476473	B cells
CD163	ACCAAGCACTTGCGCA-1	1.01958	0.462429	B cells
CD163	ACCAAGGCTTCGCTAG-1	1.23646	0.492434	B cells
CD163	ACCAAGTGATGGTGAG-1	0.829408	0.453673	B cells
CD163	ACCAAGTGGCTGTATG-1	0.811151	0.469434	B cells
CD163	ACCAATCATGGTTCAT-1	0.920557	0.457162	B cells
CD163	ACCAATGAGCCTCATC-1	0.610193	0.477676	B cells
CD163	ACCACGGAAGTTAATT-1	0.707379	0.414226	B cells
CD163	ACCACGGATCCGGATA-1	0.780867	0.454666	B cells
CD163	ACCAGTATGAAGTTCC-1	0.740067	0.440595	B cells
CD163	ACCATAACTCCTCGTA-1	0.978858	0.483912	B cells
CD163	ACCATCCGTTCGAGTG-1	0.942404	0.46412	B cells
CD163	ACCGAAGATGTCGGCA-1	0.91296	0.421025	B cells
CD163	ACCGAAGCCGAATTAA-1	0.825191	0.446864	B cells
CD163	ACCGAGAACGTGTTGG-1	0.794634	0.444386	B cells
CD163	ACCGAGGTGATACCGA-1	0.733608	0.46833	B cells
CD163	ACCGATTGAGGATCTG-1	1.32795	0.438198	B cells
CD163	ACCGCAGGTCGAGTTG-1	1.06891	0.442611	B cells
CD163	ACCGGACGCCAAGCGT-1	0.843016	0.514154	B cells
CD163	ACCGGCACCATACTGC-1	0.711662	0.426537	B cells
CD163	ACCGGCACGTACGAAC-1	1.07225	0.436531	B cells
CD163	ACCGGCCGACCTGCAC-1	0.944269	0.466753	B cells
CD163	ACCGGCCTCAGGAGTT-1	1.00316	0.438088	B cells
CD163	ACCGGCTATCGTGCGG-1	1.16101	0.443906	T cells
CD163	ACCGTACACGACCGTC-1	0.730809	0.427839	T cells
CD163	ACCGTAGGCGGAGGTT-1	0.900453	0.454387	B cells
CD163	ACCTAAGTAGAACAGA-1	1.03991	0.413214	B cells
CD163	ACCTAATGTTACCAAT-1	0.987211	0.493514	B cells
CD163	ACCTAATTGTCGCTGA-1	0.698343	0.472934	B cells
CD163	ACCTATAACGAACTAC-1	0.971866	0.495816	B cells
CD163	ACCTATGCTACCGGAT-1	0.655785	0.433667	B cells
CD163	ACCTCCACAGAACTCA-1	1.12126	0.483362	B cells
CD163	ACCTCCACAGCTACGT-1	1.10773	0.423588	B cells
CD163	ACCTCCGATTATAAGA-1	1.01949	0.445327	B cells
CD163	ACCTCCTAGAGGCATG-1	0.864605	0.432208	B cells
CD163	ACCTCGCACTAAGAGC-1	0.997899	0.494701	B cells
CD163	ACCTGAGCAGGACCGC-1	0.845142	0.383882	T cells
CD163	ACCTGCACTAGATGGC-1	0.944397	0.505938	B cells
CD163	ACCTGCCACTATCAAT-1	1.11123	0.439898	B cells
CD163	ACCTGCCACTGCGGTT-1	0.808783	0.43859	B cells
CD163	ACCTGCCAGAGGATCT-1	1.02013	0.463611	B cells
CD163	ACCTGCTTCCACATTG-1	0.623933	0.489273	B cells
CD163	ACCTGCTTGAGCCTGG-1	1.09917	0.496329	B cells
CD163	ACCTGCTTGCTACGAC-1	0.716702	0.460076	B cells
CD163	ACCTGTAACCGAATAA-1	0.795041	0.439547	B cells
CD163	ACCTGTCTGCGGTTGT-1	0.949046	0.511544	B cells
CD163	ACCTGTGGCGCTGCAA-1	1.12248	0.426557	B cells
CD163	ACCTTCAGACCTCGGT-1	0.959031	0.492417	B cells
CD163	ACCTTCGGTGCTACGA-1	0.659218	0.432614	B cells
CD163	ACCTTGGCTCTGTAAG-1	1.13	0.520017	B cells
CD163	ACGAACATAGGATCGG-1	1.01694	0.454767	B cells
CD163	ACGAACGCACGAGCAC-1	0.898124	0.505547	B cells
CD163	ACGAAGATCGAATTGA-1	0.719963	0.418903	B cells
CD163	ACGAAGCCACCTGAGG-1	0.933427	0.471157	B cells
CD163	ACGAAGCTCATCCTCG-1	0.788347	0.486664	B cells
CD163	ACGAAGTTCCAGCACC-1	1.01396	0.422071	T cells
CD163	ACGACAAGCACTTCAC-1	0.806334	0.431026	B cells
CD163	ACGACTGAAGACTTAC-1	0.693328	0.484549	B cells
CD163	ACGAGGACAACTCACC-1	0.872936	0.441249	B cells
CD163	ACGAGGCTAGGTGGCT-1	0.947364	0.455395	B cells
CD163	ACGAGGCTTAATCACG-1	0.95765	0.428095	B cells
CD163	ACGAGTGCGTGCGTTC-1	0.910265	0.435374	B cells
CD163	ACGATGCGAAGGAGCA-1	0.952319	0.524981	B cells
CD163	ACGATGCTCCAATACA-1	0.629076	0.44875	B cells
CD163	ACGATGTCGCACAATC-1	0.663133	0.457155	B cells
CD163	ACGATGTCGTTGCCAA-1	0.946733	0.456553	B cells
CD163	ACGATGTTACCTCATT-1	0.888175	0.450766	B cells
CD163	ACGCAACGAAGAGTAT-1	0.795124	0.482779	B cells
CD163	ACGCAACGTGTAATTG-1	0.707765	0.521346	B cells
CD163	ACGCAAGCTCCGCTTA-1	1.30716	0.439562	B cells
CD163	ACGCAAGGCATAAGTC-1	1.04842	0.427562	B cells
CD163	ACGCAAGGCGTCCAAT-1	1.14836	0.439028	B cells
CD163	ACGCAATAGTATACGA-1	0.891811	0.42672	B cells
CD163	ACGCACATTGTAAGTA-1	0.754705	0.437891	B cells
CD163	ACGCATCGTCGAGCAG-1	1.0751	0.441855	B cells
CD163	ACGCCGGCATAGTCAG-1	0.799142	0.474493	B cells
CD163	ACGCGGAAGAGTTCCG-1	0.759516	0.43186	B cells
CD163	ACGCGTAGACTCAACT-1	0.86356	0.486864	B cells
CD163	ACGCGTTCCAGCCTTC-1	0.779896	0.426865	B cells
CD163	ACGCGTTCGCGATCAT-1	0.636235	0.41418	B cells
CD163	ACGCTCAGTGCTATTC-1	0.659198	0.423909	B cells
CD163	ACGCTGCGATTAACGA-1	0.679192	0.456532	B cells
CD163	ACGGCCGGAACGCTAG-1	0.618442	0.457365	B cells
CD163	ACGGCCGTCAACGTAT-1	0.695251	0.441093	B cells
CD163	ACGGCCGTGACATTAA-1	1.3181	0.493257	B cells
CD163	ACGGCCTGGCTAAGTT-1	1.15955	0.453164	B cells
CD163	ACGGCTATGGCATACC-1	0.962498	0.454815	B cells
CD163	ACGGCTTAACGATAGT-1	0.79098	0.442904	B cells
CD163	ACGGCTTACGTATGCC-1	1.02696	0.514144	B cells
CD163	ACGGCTTATTGGTATG-1	0.700667	0.384568	B cells
CD163	ACGGCTTCAGGTACCG-1	1.01018	0.398587	B cells
CD163	ACGGCTTCCATCGGAA-1	0.738745	0.423344	B cells
CD163	ACGGCTTCGATTAAGC-1	0.822465	0.477345	B cells
CD163	ACGGCTTGTTCAATCG-1	0.841779	0.477494	B cells
CD163	ACGGTCGCATCTAGAA-1	1.1547	0.448115	B cells
CD163	ACGGTCGGACAGGCGA-1	1.29688	0.472602	B cells
CD163	ACGGTGATAATGTTAC-1	0.668916	0.434557	B cells
CD163	ACGGTGTACGGTGCCA-1	1.14212	0.448575	B cells
CD163	ACGGTTACATCCGAAG-1	0.746071	0.453277	B cells
CD163	ACGGTTCACCTTCCGG-1	0.783959	0.448528	B cells
CD163	ACGGTTCGCAAGTAAC-1	1.03492	0.441272	B cells
CD163	ACGGTTCGTACAGTTG-1	0.877891	0.485846	B cells
CD163	ACGGTTCGTCCGACCG-1	0.876606	0.463416	B cells
CD163	ACGTCAGATTACTTCG-1	1.36938	0.444931	B cells
CD163	ACGTGAAGGTCGCCTC-1	1.13244	0.476675	B cells
CD163	ACGTGCAATTATTCGG-1	0.692073	0.44998	B cells
CD163	ACGTTAATACAATGAC-1	1.07231	0.515658	B cells
CD163	ACGTTAGGCTCAAGCC-1	1.00566	0.424839	B cells
CD163	ACGTTAGTACTGGACA-1	1.02547	0.412166	B cells
CD163	ACGTTCACGACTAGGT-1	0.814934	0.474346	B cells
CD163	ACGTTCCATTACCTCA-1	0.94372	0.424679	B cells
CD163	ACGTTCGTCCGCCTAT-1	0.798868	0.432668	B cells
CD163	ACGTTCTATGCACGAC-1	0.658725	0.467002	B cells
CD163	ACGTTCTGCCATAATC-1	0.764096	0.472874	B cells
CD163	ACTAATCGGCCACCGA-1	0.631144	0.486114	B cells
CD163	ACTAATGCCTTGCATC-1	1.07748	0.438197	B cells
CD163	ACTAATTCTATGCGCA-1	0.75199	0.488183	B cells
CD163	ACTACAATGACCGTAA-1	0.873834	0.456355	B cells
CD163	ACTACCTTGGTTGACC-1	1.09436	0.481414	B cells
CD163	ACTACGCCTCATGATT-1	1.21241	0.409021	B cells
CD163	ACTACGTCTAATGGCC-1	0.70908	0.484957	B cells
CD163	ACTATCAAGGACGGAA-1	1.14146	0.472823	B cells
CD163	ACTATTACCAGGTGCT-1	1.36308	0.493414	B cells
CD163	ACTATTAGCCTAATCG-1	0.918272	0.417624	B cells
CD163	ACTATTGCGAGCTAGA-1	0.859905	0.493006	B cells
CD163	ACTCAGCGGTAGATTG-1	0.853493	0.49398	B cells
CD163	ACTCAGCTCGAGTGTC-1	1.31695	0.400485	B cells
CD163	ACTCAGCTTCTGAGAC-1	0.719778	0.397261	B cells
CD163	ACTCAGGCCTGCAACT-1	0.816453	0.473831	B cells
CD163	ACTCAGTAGATACAAT-1	1.04099	0.443861	B cells
CD163	ACTCAGTGAGCCTCCA-1	0.82869	0.470169	B cells
CD163	ACTCCAGGCCGAAGAC-1	1.12226	0.467161	T cells
CD163	ACTCCAGTAGCTCCAG-1	1.1099	0.451315	B cells
CD163	ACTCCTATGTTCCTAC-1	0.789396	0.437603	B cells
CD163	ACTCCTGACCACTGAG-1	0.94107	0.422179	B cells
CD163	ACTCCTGCGGCAACCA-1	0.934797	0.421696	B cells
CD163	ACTCCTTGTCCAGACC-1	0.805342	0.455643	B cells
CD163	ACTCGAACGTTCGTTA-1	1.00832	0.448206	T cells
CD163	ACTCGAGTCCAAGTTG-1	0.869121	0.438527	B cells
CD163	ACTCGATTGATATCCA-1	0.7321	0.474441	B cells
CD163	ACTCGTATTGTCAGAA-1	0.746706	0.429207	B cells
CD163	ACTCGTTCCTGATACA-1	0.875559	0.455981	B cells
CD163	ACTCTAAGCTTGCGCC-1	0.955121	0.523613	B cells
CD163	ACTCTACTTCCGCATT-1	0.815759	0.503958	B cells
CD163	ACTCTGACCTTACTGA-1	0.853619	0.427497	B cells
CD163	ACTCTTGCGGAGAACC-1	0.799237	0.466661	B cells
CD163	ACTGACGGCCATGTCT-1	1.11875	0.424216	B cells
CD163	ACTGACGGCGAATAGT-1	0.77951	0.442426	B cells
CD163	ACTGACGTGATATTGG-1	1.03181	0.491323	B cells
CD163	ACTGACTCTGCTGGCC-1	0.740905	0.404597	T cells
CD163	ACTGAGACCTTAGCAC-1	0.807352	0.428356	B cells
CD163	ACTGAGCAAGAACACG-1	1.31844	0.430895	B cells
CD163	ACTGAGCGATTACTAA-1	1.13496	0.423328	B cells
CD163	ACTGAGCGCAACTCAT-1	0.873737	0.513097	B cells
CD163	ACTGAGGATAGGCGCT-1	0.959056	0.427401	T cells
CD163	ACTGATACAGAACGTC-1	1.03998	0.421832	B cells
CD163	ACTGATACCTTCACTA-1	1.09893	0.515152	B cells
CD163	ACTGATACTCCATTAC-1	0.882928	0.434878	B cells
CD163	ACTGATAGCACGGTCT-1	1.06086	0.427137	B cells
CD163	ACTGATGTCCACTCGC-1	0.990233	0.448448	B cells
CD163	ACTGCAAGGCTTCTCG-1	0.849639	0.435689	B cells
CD163	ACTGCATCTTGTTCCA-1	0.943542	0.427706	B cells
CD163	ACTGCCGTTGGTGAGC-1	0.68318	0.412109	B cells
CD163	ACTGGTAAGGCCTCAG-1	0.825269	0.432974	B cells
CD163	ACTGGTGATTCCGATC-1	1.08254	0.420198	B cells
CD163	ACTGGTTCTGAACGAT-1	0.983978	0.457899	B cells
CD163	ACTGTACAATTCTACT-1	0.754139	0.421021	T cells
CD163	ACTGTACATCCGATAC-1	0.659492	0.445714	B cells
CD163	ACTGTAGACAAGGAAT-1	0.776285	0.427334	T cells
CD163	ACTGTAGAGTGCCGGC-1	0.922407	0.424042	B cells
CD163	ACTGTAGCAGCTTCTG-1	0.7735	0.429131	B cells
CD163	ACTGTATGATCCTCAT-1	1.16807	0.473139	B cells
CD163	ACTTAAGCCAGTAGGA-1	0.78759	0.425049	T cells
CD163	ACTTCGACGGATCATT-1	0.915093	0.441891	B cells
CD163	ACTTGAAGCGAGCGGT-1	0.825418	0.481076	B cells
CD163	ACTTGAATGTATTGGA-1	0.963314	0.510951	B cells
CD163	ACTTGAATTAACTTAG-1	0.601374	0.482085	B cells
CD163	ACTTGAATTAGCCGGT-1	0.924807	0.445976	B cells
CD163	ACTTGACTGAGCACGA-1	0.879286	0.43533	B cells
CD163	ACTTGAGCACGAACAT-1	0.949684	0.457506	B cells
CD163	ACTTGAGCCGTTCTTA-1	1.06102	0.518441	B cells
CD163	AGAACAGGAGCATGGA-1	1.04229	0.509242	B cells
CD163	AGAACATACTGGTCGT-1	0.956567	0.492555	B cells
CD163	AGAAGCAATGAGGAAC-1	1.20503	0.473355	B cells
CD163	AGAAGCAGCCTAAGCT-1	0.713191	0.445026	B cells
CD163	AGAAGCTGGCCTAGTG-1	1.3681	0.505976	B cells
CD163	AGAAGCTTGCCTCCGC-1	0.629083	0.489951	B cells
CD163	AGAAGGATGGTATGAA-1	1.14559	0.431413	T cells
CD163	AGAAGGCGTAGAATAG-1	0.910457	0.472947	B cells
CD163	AGAAGTTAACCAGAGC-1	1.04943	0.453331	B cells
CD163	AGAAGTTGAGCGCAAG-1	0.826469	0.473697	B cells
CD163	AGAATTCTGTTGACAA-1	0.885803	0.421905	T cells
CD163	AGACAAGACGTATCGC-1	1.18157	0.482601	B cells
CD163	AGACATCTTAGCACCT-1	0.679724	0.536835	B cells
CD163	AGACCGAACCGATGTC-1	0.677929	0.440871	B cells
CD163	AGACCGAAGACTACTC-1	0.944929	0.461182	B cells
CD163	AGACCGACCGCAGACA-1	0.75403	0.490419	B cells
CD163	AGACCGCCAAGTTCAA-1	1.1825	0.401284	B cells
CD163	AGACCGCCGGCCAATG-1	0.987092	0.449292	B cells
CD163	AGACCGGACTGTCCAT-1	0.98555	0.498335	B cells
CD163	AGACCGGAGCAACGCT-1	0.864684	0.443029	B cells
CD163	AGACCGGTATCCGTGG-1	1.1263	0.508617	B cells
CD163	AGACCGTCATTAGTTA-1	0.638326	0.45027	B cells
CD163	AGACCTATCCTTATAG-1	0.72539	0.448292	B cells
CD163	AGACCTCAGCGAGGTG-1	0.737903	0.448555	B cells
CD163	AGACCTGATAACAGTG-1	0.943587	0.501633	B cells
CD163	AGACCTTCGCGTGAAC-1	0.819864	0.476799	B cells
CD163	AGACGAGTATACGGAA-1	0.993689	0.400542	B cells
CD163	AGACGATGCTGATAAT-1	1.04506	0.468793	B cells
CD163	AGACGCTTGGCCTCAC-1	1.05272	0.433359	B cells
CD163	AGACGTAGGCGGACCG-1	0.965379	0.44518	B cells
CD163	AGACGTGGCGTTGAGT-1	0.6287	0.432653	B cells
CD163	AGACTACGTGCTCCAT-1	1.06044	0.459165	B cells
CD163	AGACTCAGACAGATAA-1	0.643467	0.455586	B cells
CD163	AGACTCATGACCTGGC-1	0.83107	0.510811	B cells
CD163	AGACTCATTGCGGACA-1	0.700393	0.460037	B cells
CD163	AGACTCCTGTATGGCG-1	0.86546	0.434683	B cells
CD163	AGACTCCTTATCATAC-1	0.843502	0.442275	B cells
CD163	AGACTCGACTCCTAAT-1	0.994345	0.447898	B cells
CD163	AGACTCTATTAGCGCT-1	1.0709	0.439917	B cells
CD163	AGACTGGAACCGTTGG-1	0.943876	0.444311	B cells
CD163	AGACTGGTAAGGAGGT-1	0.798194	0.508979	B cells
CD163	AGATAACCAATACGCC-1	0.874145	0.502572	B cells
CD163	AGATAAGCCACTCATA-1	0.795607	0.480994	B cells
CD163	AGATACAAGGATGGTG-1	0.864144	0.488582	B cells
CD163	AGATACTAATCAGGCG-1	0.703417	0.422886	B cells
CD163	AGATAGGTGAATTGCC-1	0.785956	0.476911	B cells
CD163	AGATAGGTGACCGCGT-1	0.855864	0.455595	B cells
CD163	AGATCAACTCGCTATG-1	0.746724	0.456314	B cells
CD163	AGATCAAGCATCTACT-1	1.08375	0.435322	B cells
CD163	AGATCAGTCGATAGAA-1	0.871843	0.463983	B cells
CD163	AGATCATTCACGCTGT-1	1.15184	0.438463	B cells
CD163	AGATCTAACGAGCTCA-1	1.13696	0.453385	B cells
CD163	AGATCTAACGTAATGT-1	0.880768	0.462293	B cells
CD163	AGATCTCCGCCTTATT-1	0.706185	0.470929	B cells
CD163	AGATGAGGCGCCTCCA-1	0.804395	0.487039	B cells
CD163	AGATGCACGTAGGTGC-1	0.964101	0.473483	T cells
CD163	AGATGCTCCGTCATCT-1	0.846628	0.537173	B cells
CD163	AGATTGAGTTAGGAAC-1	1.11	0.459981	B cells
CD163	AGATTGCGCCTCGCTC-1	0.645306	0.46078	B cells
CD163	AGCAACAGTATGTCGC-1	1.10114	0.436092	B cells
CD163	AGCAATAACAATTCCA-1	1.01941	0.420911	B cells
CD163	AGCACCTCCAATCACG-1	1.03831	0.440342	B cells
CD163	AGCACGAGATAACGGT-1	1.02245	0.448829	B cells
CD163	AGCACGATACCTAAGC-1	0.811204	0.476239	B cells
CD163	AGCACGCTCGATCTAA-1	0.902683	0.528121	B cells
CD163	AGCACGGAGGCAGTCA-1	0.753293	0.488109	B cells
CD163	AGCACGTGCACCTCTG-1	1.17291	0.528044	B cells
CD163	AGCACGTGCACTGTAA-1	0.61185	0.46368	B cells
CD163	AGCACTCATACAGAAC-1	0.797968	0.472028	B cells
CD163	AGCACTGCATCCTAGC-1	1.13256	0.450886	B cells
CD163	AGCAGGTAAGTATCTG-1	0.867612	0.460458	B cells
CD163	AGCAGGTATGCCATTG-1	0.787645	0.433844	B cells
CD163	AGCAGGTGCAATGGTT-1	1.21633	0.420095	T cells
CD163	AGCATAATTCCAGATA-1	0.890129	0.45341	B cells
CD163	AGCATCCTGACAGCCG-1	1.17532	0.482185	B cells
CD163	AGCATGAGCGAATATT-1	0.891271	0.458945	B cells
CD163	AGCATGCACCGCGTCA-1	0.752395	0.4678	B cells
CD163	AGCATTAGACGGATTG-1	0.883084	0.450353	B cells
CD163	AGCCAGATCAAGATTC-1	0.981152	0.442149	B cells
CD163	AGCCAGCGGCAAGCGT-1	1.01712	0.471682	B cells
CD163	AGCCGATGTTCTACTC-1	0.957979	0.489096	B cells
CD163	AGCCGGCCTATTCCAG-1	0.915524	0.464734	B cells
CD163	AGCCGTAGACTCTGAA-1	1.18145	0.532036	B cells
CD163	AGCCGTAGTGGAGTGC-1	0.887812	0.475326	B cells
CD163	AGCCGTATTCAACCGT-1	0.997874	0.500091	B cells
CD163	AGCCGTTGCATCCTAG-1	0.833191	0.442489	B cells
CD163	AGCCTACGGTGACCAA-1	1.13886	0.445439	B cells
CD163	AGCCTCCGAACTACCA-1	0.845227	0.447284	B cells
CD163	AGCCTCGCATGGTCCT-1	1.22259	0.452166	B cells
CD163	AGCCTCTGTTCCGATG-1	0.866634	0.433919	B cells
CD163	AGCGACAGCTACATCG-1	0.980676	0.469158	B cells
CD163	AGCGACATCCTTCTAA-1	1.33615	0.483642	B cells
CD163	AGCGACATTCGATCTG-1	1.23316	0.497927	B cells
CD163	AGCGACCGTTCTATAC-1	1.06226	0.474128	B cells
CD163	AGCGACTATGTATCTT-1	0.813445	0.457456	B cells
CD163	AGCGAGAACAGATTCT-1	0.889193	0.484741	B cells
CD163	AGCGAGGAACTGGTCC-1	0.888295	0.462793	B cells
CD163	AGCGCAGATGAGGTGC-1	1.1767	0.475527	B cells
CD163	AGCGCATCGTGGTCGA-1	1.0353	0.455605	B cells
CD163	AGCGCTAGGTACGCAA-1	0.762816	0.477787	B cells
CD163	AGCGGAATGTCGCTGT-1	0.614616	0.453689	T cells
CD163	AGCGGATCGCGGACAG-1	1.08423	0.444271	B cells
CD163	AGCGGCGAATAATCTT-1	0.756376	0.428621	B cells
CD163	AGCGGTACGCCGAGAA-1	0.650532	0.436783	T cells
CD163	AGCGGTACGGCGCATC-1	0.995431	0.437221	B cells
CD163	AGCGGTGAGTGACATG-1	0.726799	0.487082	B cells
CD163	AGCGGTGCACCAAGCC-1	1.01673	0.471357	B cells
CD163	AGCGGTGCAGGCATCT-1	0.630554	0.430565	B cells
CD163	AGCGGTTAATCGAAGT-1	0.995281	0.462181	B cells
CD163	AGCGGTTAGACTCGCC-1	0.672807	0.516946	B cells
CD163	AGCGTGCCTGTATGCC-1	0.78007	0.459198	B cells
CD163	AGCGTGCGCCTGATCG-1	0.792597	0.493293	B cells
CD163	AGCGTGGCACCGACAA-1	0.792673	0.464908	B cells
CD163	AGCGTGTATGTACGGT-1	0.896481	0.493637	B cells
CD163	AGCGTTACAGTCCTGG-1	0.789652	0.438535	B cells
CD163	AGCGTTATACCTGTTG-1	0.837675	0.452773	B cells
CD163	AGCGTTATAGCGCACT-1	0.732686	0.451075	B cells
CD163	AGCGTTGGCTCACGAT-1	0.761397	0.462022	B cells
CD163	AGCTAGCGTACAGTAA-1	1.20546	0.42692	B cells
CD163	AGCTATAAGTCCAGCA-1	0.688935	0.427811	T cells
CD163	AGCTATAGAATAGTCT-1	0.86762	0.454077	B cells
CD163	AGCTCAACATCGTCCG-1	0.600667	0.431688	B cells
CD163	AGCTCACTATGCAGTT-1	0.989646	0.472683	B cells
CD163	AGCTCATTAACGAATG-1	0.81306	0.425923	B cells
CD163	AGCTCGACAGGCGATA-1	0.646569	0.479779	B cells
CD163	AGCTGACGTAACGCTG-1	0.761345	0.472777	B cells
CD163	AGCTGATCGGATTGTT-1	0.99572	0.426609	B cells
CD163	AGCTGTACGCTGACTC-1	1.02453	0.424709	B cells
CD163	AGCTGTCCAGATGCTA-1	1.18868	0.490225	B cells
CD163	AGCTGTTCCGGTGATT-1	0.775178	0.441636	B cells
CD163	AGCTGTTGAAGGCCTT-1	1.0945	0.484617	B cells
CD163	AGCTTCGCTGCGGTCA-1	0.801802	0.42759	B cells
CD163	AGCTTGAGTCAGGCCG-1	1.0548	0.484843	B cells
CD163	AGCTTGGATGCAAGCC-1	0.799622	0.426233	B cells
CD163	AGGAATTACGGTGACG-1	0.85711	0.52886	B cells
CD163	AGGACCAGTAACCTAA-1	1.16655	0.40764	B cells
CD163	AGGACCAGTGCGCCAG-1	0.908614	0.484836	B cells
CD163	AGGACCGCAATAGTTA-1	0.655096	0.450641	B cells
CD163	AGGACCGTAGATGCTA-1	0.6944	0.482435	B cells
CD163	AGGACCTGTACCATTC-1	0.636335	0.434973	B cells
CD163	AGGACGAAGCCTCCTT-1	0.741857	0.425316	T cells
CD163	AGGACGTATCGCCGTA-1	0.948348	0.44608	B cells
CD163	AGGACGTCGGCACGAA-1	0.910529	0.527302	B cells
CD163	AGGACTAGGACCGCAG-1	1.17325	0.461854	B cells
CD163	AGGACTGAAGTGCCTT-1	1.02944	0.486479	B cells
CD163	AGGACTGGATGAAGAC-1	0.736638	0.4784	B cells
CD163	AGGAGCAGAACATCTT-1	0.736719	0.413053	B cells
CD163	AGGAGCAGCGTTAATA-1	0.953696	0.456592	B cells
CD163	AGGAGCATAATCCACT-1	0.758573	0.52656	B cells
CD163	AGGAGCATCACTCAGC-1	0.928061	0.435998	B cells
CD163	AGGAGCATCTTAACTC-1	1.14574	0.446296	B cells
CD163	AGGAGCCGCTGAGTAG-1	1.05263	0.466182	B cells
CD163	AGGAGCCTCGAACGTT-1	0.856431	0.445302	B cells
CD163	AGGAGCCTTCGCCTTA-1	0.779837	0.408707	B cells
CD163	AGGAGCGAATGCGTTA-1	0.834189	0.437672	B cells
CD163	AGGAGCTATGAACACT-1	1.02828	0.390809	T cells
CD163	AGGAGTACAGTGCATA-1	0.85433	0.491652	B cells
CD163	AGGATAACCGGTCGGA-1	0.865196	0.474891	B cells
CD163	AGGATACCTCCGAGCG-1	0.84459	0.462599	B cells
CD163	AGGATAGAGTTAATCA-1	1.0279	0.447586	B cells
CD163	AGGATAGATAATTGGA-1	0.736812	0.469147	B cells
CD163	AGGATAGGCTCAGTTG-1	0.892956	0.494232	B cells
CD163	AGGATATCGCGAATAC-1	0.676989	0.560688	B cells
CD163	AGGATCAACATTCGTT-1	1.29382	0.437951	B cells
CD163	AGGATCCGCTCGGTGC-1	1.30507	0.442786	B cells
CD163	AGGATCTTAATGGTGA-1	1.02438	0.459769	B cells
CD163	AGGATGAGTGCGTGCG-1	0.900397	0.447279	B cells
CD163	AGGATGCTCGACAGTC-1	1.11072	0.427205	B cells
CD163	AGGATTCCTTGCTGCG-1	1.27168	0.505944	B cells
CD163	AGGCAACAGTCTGGTT-1	0.994954	0.43169	B cells
CD163	AGGCAACTAGCGTACC-1	0.953517	0.52301	B cells
CD163	AGGCAATGTCAGCTGG-1	0.817618	0.466233	B cells
CD163	AGGCATGCATGGAATT-1	0.983918	0.488164	B cells
CD163	AGGCATTACTATAGTA-1	0.786194	0.484273	B cells
CD163	AGGCCGCAGAATAACG-1	1.23299	0.457276	B cells
CD163	AGGCCTGTCTAGTGGC-1	1.04966	0.45183	B cells
CD163	AGGCCTTGTCGTTGAT-1	1.10943	0.447449	B cells
CD163	AGGCGATTCCACTTCT-1	0.913958	0.43967	B cells
CD163	AGGCTGCAGCTCAGGC-1	0.67329	0.446057	B cells
CD163	AGGCTGCGCAGCAACT-1	0.805739	0.508671	B cells
CD163	AGGCTTAACCGATTGT-1	0.701714	0.429292	B cells
CD163	AGGCTTAGCATTAACC-1	1.08323	0.48524	B cells
CD163	AGGTACAGCTATGATA-1	0.942278	0.404053	T cells
CD163	AGGTACCAGACGCCAG-1	0.696708	0.454652	T cells
CD163	AGGTACGGAAGTCAAC-1	0.843229	0.479802	B cells
CD163	AGGTACTCTGCCACCG-1	1.20582	0.442651	B cells
CD163	AGGTCACCTCCGCCTC-1	0.759914	0.46605	B cells
CD163	AGGTCGAGGTCTAGGC-1	1.54186	0.468404	B cells
CD163	AGGTCTCACGCCAATA-1	0.630909	0.420115	B cells
CD163	AGGTGAATCCACAACC-1	1.06871	0.448283	B cells
CD163	AGGTGAGCAATGTCTT-1	0.811948	0.466377	B cells
CD163	AGGTGAGGTAGAATAC-1	0.977407	0.461492	B cells
CD163	AGGTGATTGGCGGTAT-1	0.918868	0.495621	B cells
CD163	AGGTGGACTTGCCACC-1	0.748513	0.49389	B cells
CD163	AGGTGGCACTTGTCAG-1	0.774155	0.431171	B cells
CD163	AGGTTACATTCCACGC-1	1.39224	0.455693	T cells
CD163	AGGTTAGTGGCCATAG-1	1.28272	0.449988	B cells
CD163	AGGTTCCACGCCGAAG-1	0.568232	0.416081	B cells
CD163	AGTAAGCTCGGCCAAT-1	0.934325	0.450694	B cells
CD163	AGTACATATGTAGGAA-1	0.879231	0.441537	T cells
CD163	AGTACCGAACCGCAAT-1	1.02721	0.476024	B cells
CD163	AGTACCGTTGTACGCC-1	0.775203	0.448689	T cells
CD163	AGTAGACAGATAACGG-1	0.970727	0.407706	B cells
CD163	AGTAGAGCATGGACGT-1	0.737068	0.466471	B cells
CD163	AGTAGAGTGCCGAATG-1	0.972801	0.464154	B cells
CD163	AGTATTACGGTATTCG-1	0.794454	0.465687	B cells
CD163	AGTATTAGCTGATCGA-1	0.975829	0.465529	B cells
CD163	AGTATTCAGCTGAATG-1	0.819678	0.464145	B cells
CD163	AGTATTGATTGAGTCA-1	0.944208	0.488302	B cells
CD163	AGTATTGGTATGTCTA-1	1.11844	0.446266	B cells
CD163	AGTCACCATACCTCCA-1	0.974698	0.418071	B cells
CD163	AGTCCGTGATCACTAC-1	0.744767	0.462731	B cells
CD163	AGTCGCAGGAACGAGT-1	0.667519	0.446514	B cells
CD163	AGTCGCCACTCGGCGA-1	0.751921	0.45437	B cells
CD163	AGTCGGACCGTGCTTA-1	0.818689	0.451536	B cells
CD163	AGTCGGTCTAATCTGT-1	0.838798	0.463364	B cells
CD163	AGTCGGTTATACATAG-1	0.744324	0.430815	T cells
CD163	AGTCGGTTGGTTGGCG-1	1.0128	0.437164	B cells
CD163	AGTCGTTGCCGCCAAC-1	0.711417	0.464047	B cells
CD163	AGTCGTTGCCTTACCT-1	3.52679	0.47596	B cells
CD163	AGTCTAGGATTGTCAC-1	0.870716	0.47643	B cells
CD163	AGTCTGTTACAATAGT-1	0.97818	0.4637	B cells
CD163	AGTGAGCGCCTGTCCT-1	0.835695	0.401527	B cells
CD163	AGTGAGGTCTGTGCTC-1	0.742455	0.436554	B cells
CD163	AGTGCAATAACTAACA-1	0.743337	0.487272	B cells
CD163	AGTGCAGCTTCATCGG-1	0.971184	0.455355	B cells
CD163	AGTGCCAGATGCTCTG-1	0.925121	0.46321	B cells
CD163	AGTGCGCAACATGCGT-1	0.871693	0.45779	B cells
CD163	AGTGCTAACTCCTGGA-1	0.723629	0.433609	B cells
CD163	AGTGCTTCGCGGACGC-1	0.805014	0.434913	B cells
CD163	AGTGGTATGTCCAAGT-1	0.681187	0.472719	B cells
CD163	AGTGTAAGCCTGCAAG-1	0.960564	0.489342	B cells
CD163	AGTGTAGCTCTTATCT-1	1.10369	0.477801	B cells
CD163	AGTGTCATGGTTGTGG-1	0.808176	0.522547	B cells
CD163	AGTGTCTAGGCTAATA-1	1.02158	0.433374	T cells
CD163	AGTGTCTGAACTGTGG-1	1.10807	0.404423	B cells
CD163	AGTGTCTTAAGCTTGT-1	1.26065	0.452991	B cells
CD163	AGTGTTCGAGGATGAA-1	1.06257	0.530719	B cells
CD163	AGTTAAGACTGGCTCC-1	0.859725	0.481133	B cells
CD163	AGTTACCTCACCAGCA-1	0.761779	0.515391	B cells
CD163	AGTTAGAAGGACGAAT-1	0.968619	0.439216	B cells
CD163	AGTTCGGCACATACGG-1	1.05707	0.433912	T cells
CD163	AGTTCGTCTAGTGCAG-1	0.681308	0.459737	B cells
CD163	AGTTCGTGCAGACCTT-1	0.935606	0.438477	B cells
CD163	AGTTGGAAGAGTATTG-1	0.997523	0.424662	B cells
CD163	AGTTGGCAACGTTGTC-1	1.01398	0.463581	B cells
CD163	AGTTGGCACCAGTTAC-1	0.828572	0.517494	B cells
CD163	AGTTGTACTTAATGGA-1	0.832299	0.44474	B cells
CD163	AGTTGTCCACAGACCA-1	0.628257	0.478375	B cells
CD163	AGTTGTGAACCTGATG-1	1.06758	0.413193	B cells
CD163	ATAACCTAGAACCTGC-1	0.811812	0.442866	B cells
CD163	ATAACGAAGAGCACGC-1	0.675307	0.465178	B cells
CD163	ATAACGCCTGTAGGCA-1	0.81652	0.455141	B cells
CD163	ATAACGGCAAGACTCC-1	0.972346	0.411391	B cells
CD163	ATAACGGCGTTACACT-1	1.04866	0.415117	T cells
CD163	ATAACTGAACTCCTGG-1	0.949882	0.478747	B cells
CD163	ATAAGACCAATCGCGG-1	1.36923	0.48381	B cells
CD163	ATAAGGAATAGAACAT-1	1.03026	0.484038	B cells
CD163	ATAAGGAGCCGTGATG-1	0.699439	0.475532	B cells
CD163	ATAAGGCGGACAAGTT-1	1.30105	0.409779	B cells
CD163	ATAATCCGTTCCGTTC-1	1.19303	0.427993	B cells
CD163	ATAATCGTAGTTATTC-1	0.819068	0.414487	B cells
CD163	ATAATTAGTTCTACGG-1	0.824138	0.407538	T cells
CD163	ATAATTATCGACCACG-1	0.693884	0.47905	B cells
CD163	ATAATTCTCCGGTCGG-1	1.02898	0.443252	B cells
CD163	ATACAAGGTCAGTAGA-1	0.867433	0.430254	B cells
CD163	ATACAGATAGATTGAC-1	0.763877	0.424021	B cells
CD163	ATACATCACGCCTTCT-1	0.761066	0.461315	B cells
CD163	ATACATCATGCACCAA-1	1.00462	0.419117	B cells
CD163	ATACATGCATGATCTG-1	0.816745	0.424871	B cells
CD163	ATACATGCTGGTGCAG-1	1.07493	0.437311	B cells
CD163	ATACCATAGCCAATCG-1	0.656123	0.431175	B cells
CD163	ATACGACATCTAGACC-1	1.21306	0.484057	B cells
CD163	ATACGCTGAGATCAGA-1	0.839293	0.504135	B cells
CD163	ATACGGCACGTTACGA-1	0.789784	0.424622	B cells
CD163	ATACGGCGACTGGTCT-1	0.820827	0.451059	B cells
CD163	ATACGGTCCTTGTCTT-1	1.13857	0.481336	B cells
CD163	ATACTAGCCACTTCGC-1	0.716186	0.489112	B cells
CD163	ATACTAGCCATTAGTT-1	0.851541	0.467913	B cells
CD163	ATACTATCAACTTGTA-1	0.747088	0.47175	B cells
CD163	ATACTATGAATGTCTT-1	0.786667	0.433975	B cells
CD163	ATACTATGACTTCTTA-1	0.720082	0.467212	B cells
CD163	ATACTATGGTTACATT-1	1.02253	0.440487	B cells
CD163	ATACTCGTCCAACTGC-1	1.0329	0.471142	B cells
CD163	ATACTGACTTCGGCAC-1	0.792527	0.433052	B cells
CD163	ATACTGGACCACAGCC-1	0.94992	0.466958	B cells
CD163	ATACTGTCCACTACCG-1	0.98724	0.423182	B cells
CD163	ATAGAACCTCTACCGA-1	1.22765	0.450868	B cells
CD163	ATAGAACGTTCGATCT-1	0.578025	0.423796	B cells
CD163	ATAGAAGGAGCAGTAG-1	1.02963	0.410204	B cells
CD163	ATAGAATTCTAGGCCG-1	1.17549	0.409842	B cells
CD163	ATAGACATGGCTATGG-1	0.759512	0.505422	B cells
CD163	ATAGATGCCTAAGCAC-1	0.797908	0.49002	B cells
CD163	ATAGATTGAGTTCGAG-1	0.621539	0.451841	B cells
CD163	ATAGCACCTGCTGTCT-1	1.06063	0.451541	B cells
CD163	ATAGCCGGCGACCGTC-1	0.686693	0.452363	B cells
CD163	ATAGCTATTCGCACTC-1	0.758894	0.440853	B cells
CD163	ATAGCTGTGAATCGGC-1	1.19376	0.458329	B cells
CD163	ATAGCTTCACAACCGT-1	0.602693	0.499987	B cells
CD163	ATAGCTTCGTGGAACG-1	0.692908	0.44154	B cells
CD163	ATAGGCCGATAGAAGT-1	0.907422	0.438187	B cells
CD163	ATAGGCCGGTAATTCT-1	0.885609	0.419917	B cells
CD163	ATAGTACTATGGTTCT-1	0.908932	0.505757	B cells
CD163	ATAGTCCGCCGTTGGC-1	1.23226	0.47456	B cells
CD163	ATAGTCGAGTTGTCTG-1	0.903933	0.472619	B cells
CD163	ATAGTCGCTAAGGTAT-1	1.181	0.435271	B cells
CD163	ATAGTGACGAATAGAT-1	0.927046	0.428284	B cells
CD163	ATAGTGTCAGATGTAG-1	1.22299	0.533199	B cells
CD163	ATAGTTAAGCCTGCCG-1	0.908603	0.45806	B cells
CD163	ATAGTTAAGGCACGAG-1	0.826116	0.469375	B cells
CD163	ATAGTTAGTCCTTAAT-1	1.19626	0.472718	B cells
CD163	ATAGTTCATCGGATCT-1	0.850466	0.505793	B cells
CD163	ATAGTTCCTAGGCCGG-1	1.10094	0.433849	B cells
CD163	ATAGTTCGCAGCCGTG-1	0.994125	0.474036	B cells
CD163	ATAGTTCGGTTCCAGA-1	0.690406	0.466528	B cells
CD163	ATCAAGGAGCTTACAT-1	1.20805	0.429544	B cells
CD163	ATCAATCTGCAGGACC-1	0.91405	0.471291	B cells
CD163	ATCAATGGTTGTACCT-1	0.938191	0.500457	B cells
CD163	ATCAATGTCAACTCGG-1	0.958589	0.41432	B cells
CD163	ATCACCAGTTCGGCGA-1	1.12047	0.496117	B cells
CD163	ATCACGTTCAATGATA-1	0.740673	0.436499	B cells
CD163	ATCAGATACCAGCTGT-1	0.828995	0.494743	B cells
CD163	ATCAGTAAGCTCGCCG-1	0.781362	0.499511	B cells
CD163	ATCATTCCAACTTCGC-1	0.853266	0.432644	B cells
CD163	ATCATTCGGACAACAG-1	0.797731	0.519868	B cells
CD163	ATCATTGTCCATGCCA-1	0.934161	0.44179	B cells
CD163	ATCCAACGCATGGTAC-1	1.08726	0.502378	B cells
CD163	ATCCAACGCCACATCG-1	1.14811	0.395123	B cells
CD163	ATCCACATCACTGCCG-1	0.931115	0.468658	B cells
CD163	ATCCACATGTTGGACC-1	1.04293	0.47065	B cells
CD163	ATCCACGAACGTTCGG-1	1.06932	0.423852	B cells
CD163	ATCCACGACACGAATG-1	0.779419	0.481683	B cells
CD163	ATCCACTCGTACTCGG-1	0.6432	0.450794	B cells
CD163	ATCCGAACAGGCTCGA-1	1.14985	0.474263	B cells
CD163	ATCCGAGTACAGGAAT-1	1.00329	0.448279	B cells
CD163	ATCCGAGTACCACGTG-1	0.99484	0.421392	T cells
CD163	ATCCGAGTCACTTGTA-1	0.93907	0.495166	B cells
CD163	ATCCGATGACCTCGGA-1	0.753836	0.485289	B cells
CD163	ATCCGATGTCTGTCAC-1	0.742004	0.473298	B cells
CD163	ATCCGATTATCTACGT-1	0.804915	0.422697	T cells
CD163	ATCCGGATCGCCGTAT-1	0.828625	0.477689	B cells
CD163	ATCCGGATGACGTAAC-1	0.752169	0.475054	B cells
CD163	ATCCGGCGTAGTCTGA-1	1.0834	0.463402	B cells
CD163	ATCCGGTACCGTCCTT-1	1.08434	0.433857	B cells
CD163	ATCCGGTATCACAAGT-1	0.781804	0.462937	B cells
CD163	ATCCGTAGCTTCAGTA-1	0.881785	0.460827	B cells
CD163	ATCCGTAGTGTCGCTC-1	1.17722	0.419396	B cells
CD163	ATCCGTGGAACTTCAA-1	0.816046	0.496874	B cells
CD163	ATCCGTTATCGAAGGC-1	0.844198	0.409612	B cells
CD163	ATCCTCCAGCCATTGT-1	0.826547	0.495867	B cells
CD163	ATCCTCGTTCCAGGCC-1	0.785572	0.470636	B cells
CD163	ATCGAACATGCTAAGC-1	1.24535	0.467803	B cells
CD163	ATCGAACTCGTCCGGC-1	1.14027	0.468985	B cells
CD163	ATCGAATCTAGCAGAC-1	0.894901	0.465373	B cells
CD163	ATCGACCGGAGTATCG-1	0.744951	0.465019	B cells
CD163	ATCGACTAAGTACTGC-1	1.35243	0.465483	B cells
CD163	ATCGATGTCAGATAGA-1	0.79724	0.422838	B cells
CD163	ATCGCAATGCACTAAC-1	0.75529	0.449674	B cells
CD163	ATCGCAGTAACTTATT-1	0.773647	0.443969	T cells
CD163	ATCGCATCACGCATCT-1	0.93537	0.464382	B cells
CD163	ATCGTAACTACCTCTT-1	0.75265	0.519639	B cells
CD163	ATCGTAATCCACATGC-1	0.939344	0.45482	B cells
CD163	ATCGTACACCTATGCC-1	0.807165	0.44123	B cells
CD163	ATCGTACCGCGTACGC-1	0.894035	0.477181	B cells
CD163	ATCGTAGCATGTAGAT-1	1.07438	0.488371	B cells
CD163	ATCGTATTACTCGGAG-1	0.645121	0.455949	B cells
CD163	ATCGTATTGGAATCCT-1	0.754453	0.445647	B cells
CD163	ATCGTCACCATGTCAC-1	0.832021	0.449455	B cells
CD163	ATCGTCAGTTAGTCCA-1	0.701964	0.505926	B cells
CD163	ATCGTCCTAGTACGAA-1	1.18337	0.451314	B cells
CD163	ATCGTCTATGATGCCG-1	1.21507	0.5045	B cells
CD163	ATCGTCTTAACGAAGG-1	0.602844	0.430761	B cells
CD163	ATCTACAGGAGTGCAC-1	0.813172	0.438119	B cells
CD163	ATCTACGACAGCTCTT-1	0.675996	0.434452	B cells
CD163	ATCTACTCACATCTCC-1	0.876273	0.468955	B cells
CD163	ATCTCCTTGCGATACA-1	0.969323	0.548266	B cells
CD163	ATCTGAAGTATGCACG-1	1.12935	0.48229	B cells
CD163	ATCTGACCGGAGTCCT-1	1.05441	0.461563	B cells
CD163	ATCTGAGGAACGGTTG-1	0.911505	0.492709	B cells
CD163	ATCTGATACTTCATTA-1	1.24108	0.504544	B cells
CD163	ATCTGCCGTCTACAGC-1	1.25493	0.434692	B cells
CD163	ATCTGGATCCTCAGAC-1	0.795857	0.47305	B cells
CD163	ATCTGTACGCGTCTCC-1	0.805365	0.443947	B cells
CD163	ATCTTAAGCTCCTTGA-1	0.995509	0.450043	B cells
CD163	ATCTTAGACGCCTACT-1	0.77506	0.492349	B cells
CD163	ATCTTAGACTTGATCT-1	0.894267	0.428078	B cells
CD163	ATCTTAGATAGGTTCA-1	0.882714	0.392307	T cells
CD163	ATCTTATCAGCAATAC-1	0.890361	0.418097	B cells
CD163	ATCTTCGGACATACTA-1	0.841317	0.468078	B cells
CD163	ATGAACAATCGATGCG-1	0.853089	0.459049	B cells
CD163	ATGAAGCTGAATCCAG-1	0.83884	0.472231	B cells
CD163	ATGAATGTATCGTGGT-1	1.10408	0.424651	B cells
CD163	ATGACACTAATCGCAC-1	0.811463	0.466926	B cells
CD163	ATGACCAGACGGCCGG-1	0.744262	0.440908	T cells
CD163	ATGACCTCACGCACTG-1	0.957491	0.446162	B cells
CD163	ATGACCTCACTTAACC-1	0.753295	0.412898	B cells
CD163	ATGACGAGATCATTAA-1	0.901854	0.494776	B cells
CD163	ATGAGCATGGCATTCT-1	1.05277	0.48458	B cells
CD163	ATGAGCTACATGGAAG-1	0.698699	0.413904	B cells
CD163	ATGAGCTACTGGACAT-1	1.06725	0.41192	B cells
CD163	ATGAGCTATTCGAAGA-1	0.659645	0.42566	B cells
CD163	ATGAGGAACGACCAGC-1	0.870255	0.486297	B cells
CD163	ATGAGTACGCTTCCTA-1	0.665387	0.46122	B cells
CD163	ATGAGTATCAGATCTG-1	0.997766	0.465906	B cells
CD163	ATGAGTCCTGAAGTGG-1	1.20044	0.432265	B cells
CD163	ATGAGTCTAGATACTC-1	0.943541	0.424706	B cells
CD163	ATGAGTCTTAGGAAGG-1	0.903371	0.448266	B cells
CD163	ATGAGTTACAGATAGA-1	1.17147	0.463732	B cells
CD163	ATGATAATGCACGCAC-1	0.904673	0.448655	B cells
CD163	ATGATAATTCCTTGCG-1	0.694567	0.396988	T cells
CD163	ATGATTGATTCCGAAT-1	1.00509	0.406106	B cells
CD163	ATGCATCCTGACTCAC-1	0.643597	0.490356	B cells
CD163	ATGCATGCCTGCGATG-1	0.820722	0.465164	B cells
CD163	ATGCATGGTTCCGCCT-1	0.807944	0.42922	B cells
CD163	ATGCATGGTTGCTGTA-1	0.783055	0.434826	T cells
CD163	ATGCATGTATGTGAGT-1	0.842576	0.466915	B cells
CD163	ATGCATGTCACTCGTG-1	0.665526	0.442796	B cells
CD163	ATGCATGTCGATGTGG-1	1.03973	0.510747	B cells
CD163	ATGCCAGCTGCCATCT-1	0.750559	0.464414	B cells
CD163	ATGCCGTCGATAAGAC-1	1.0744	0.516822	B cells
CD163	ATGCCGTTGTGAAGCG-1	0.742921	0.472649	B cells
CD163	ATGCTACTGAATAGTA-1	0.849324	0.538166	B cells
CD163	ATGCTCATGCCTGCCT-1	1.11738	0.456439	B cells
CD163	ATGCTCCAACCTGGCC-1	0.674	0.446973	B cells
CD163	ATGCTCCGTTCTACTG-1	0.713956	0.479686	B cells
CD163	ATGCTCGCCTCCAATT-1	0.968456	0.438793	B cells
CD163	ATGCTGAATGCAATAG-1	0.839384	0.523078	B cells
CD163	ATGCTGACAGTTACAT-1	1.01346	0.409445	B cells
CD163	ATGCTGACGACTCGCT-1	0.890137	0.447845	B cells
CD163	ATGCTGCCTACTGCAT-1	0.864283	0.420077	B cells
CD163	ATGCTGCGGAACTACC-1	0.954577	0.48852	B cells
CD163	ATGCTGGCTTACTACA-1	0.924368	0.516459	B cells
CD163	ATGCTTACTCTAGGAA-1	0.803338	0.50541	B cells
CD163	ATGCTTGGACGAACTT-1	0.763919	0.494711	B cells
CD163	ATGGAACGATAGTGAT-1	1.20313	0.418675	B cells
CD163	ATGGAGCGGACCGATT-1	0.918487	0.441652	B cells
CD163	ATGGAGGCCGCTATCC-1	1.04329	0.394147	T cells
CD163	ATGGAGGTTCACCGGT-1	0.962465	0.436569	B cells
CD163	ATGGAGTAATCGGACC-1	0.803792	0.472013	B cells
CD163	ATGGAGTCTTCGCAGT-1	0.660836	0.442487	B cells
CD163	ATGGCATTATGGCTCG-1	1.17545	0.440059	B cells
CD163	ATGTAAGAGCCACCTC-1	1.31031	0.470309	B cells
CD163	ATGTAATTGTCGTTCG-1	0.699204	0.466085	B cells
CD163	ATGTACAGTGCCTATG-1	0.630406	0.455687	B cells
CD163	ATGTACATCGTGGTTA-1	0.70071	0.437987	B cells
CD163	ATGTACATGAACTCCG-1	1.07539	0.454902	B cells
CD163	ATGTACCATTATTGTC-1	1.34509	0.480055	B cells
CD163	ATGTACCGATCCAGAA-1	1.02336	0.466101	B cells
CD163	ATGTACCTTCACATTA-1	0.971816	0.411424	B cells
CD163	ATGTACGGTGGCGTAT-1	0.95593	0.481838	B cells
CD163	ATGTACTACCGACTTC-1	0.796892	0.451171	B cells
CD163	ATGTACTCGTGGCTGT-1	1.22008	0.471879	B cells
CD163	ATGTACTCTGCAGCAC-1	0.840155	0.472662	B cells
CD163	ATGTACTGGTCGAAGC-1	1.02225	0.409606	B cells
CD163	ATGTAGAAGCGAATAG-1	1.17342	0.556838	B cells
CD163	ATGTAGCCGACCAAGG-1	0.873925	0.528259	B cells
CD163	ATGTAGGTAACCGTAC-1	0.723448	0.457217	B cells
CD163	ATGTAGGTGGTCTAAC-1	1.0342	0.451644	B cells
CD163	ATGTAGTCCAGAACAT-1	0.788719	0.447509	B cells
CD163	ATGTATCCAAGGTGGC-1	1.35915	0.455327	B cells
CD163	ATGTATCCATAAGTTG-1	0.714463	0.456676	B cells
CD163	ATGTATCGGAATACGG-1	0.82979	0.506035	B cells
CD163	ATGTATGTACTATCTT-1	0.976744	0.436498	B cells
CD163	ATGTATGTTATTGAAG-1	1.22245	0.481592	B cells
CD163	ATGTCATACTTAGACC-1	0.768553	0.445706	B cells
CD163	ATGTCATCAGGTTATG-1	0.98101	0.419599	T cells
CD163	ATGTCGCATTGATTGC-1	1.17103	0.459706	B cells
CD163	ATGTCGGACTGAAGTA-1	0.776677	0.417176	B cells
CD163	ATGTCGGATAAGCCGA-1	0.860776	0.481674	B cells
CD163	ATGTCGGCTGTCGTAA-1	0.725018	0.44443	B cells
CD163	ATGTCGTTACCAGACG-1	1.11114	0.485013	B cells
CD163	ATGTCTAACTGGCGAA-1	0.788677	0.451169	B cells
CD163	ATGTGAATCCATACGA-1	1.03651	0.486621	B cells
CD163	ATGTGAATTGCTGACC-1	0.635688	0.423198	B cells
CD163	ATGTGATCCGTCTAAC-1	0.634824	0.458349	B cells
CD163	ATGTGCGTCTGAACAG-1	0.802771	0.484869	B cells
CD163	ATGTGCTAACATCGAA-1	0.981239	0.450524	B cells
CD163	ATGTGCTTGTGCTACC-1	0.962357	0.482203	B cells
CD163	ATGTTAAGATTACTGA-1	0.736475	0.468722	B cells
CD163	ATGTTACCTCGTCTGT-1	1.04419	0.433549	T cells
CD163	ATGTTACGCCATTCCT-1	1.06501	0.463696	B cells
CD163	ATGTTAGAATAGTACT-1	0.77409	0.456846	B cells
CD163	ATGTTAGACTATCTCA-1	0.906375	0.451485	B cells
CD163	ATGTTCGCAGAAGTCT-1	1.22911	0.48453	T cells
CD163	ATGTTCTGCCTTATCT-1	0.694002	0.469594	B cells
CD163	ATTAAGAACAGCTCCG-1	0.744728	0.485693	B cells
CD163	ATTAAGAATAACGCTT-1	0.875881	0.460829	B cells
CD163	ATTAAGCGTCCTGCCG-1	0.844805	0.443835	B cells
CD163	ATTAAGTGGCCTAAGG-1	0.689715	0.423959	B cells
CD163	ATTACAAGCAAGTGTC-1	0.944275	0.432066	B cells
CD163	ATTACATGTTATTGAC-1	0.811437	0.477254	B cells
CD163	ATTACATTGAAGTATG-1	0.858861	0.450096	B cells
CD163	ATTACCTTCGCAGAAG-1	0.814297	0.452451	B cells
CD163	ATTACTCAGTTAACGA-1	0.9541	0.435047	B cells
CD163	ATTACTCCGTGAAGCG-1	1.07798	0.48886	B cells
CD163	ATTACTGAGTGCCTCC-1	0.9954	0.500593	B cells
CD163	ATTACTGATATTCGCC-1	0.962652	0.438151	B cells
CD163	ATTACTGTACGCGGTG-1	0.635959	0.46688	B cells
CD163	ATTACTGTCGCATATT-1	0.817761	0.469551	B cells
CD163	ATTACTTAACCACTTC-1	1.27749	0.470934	B cells
CD163	ATTACTTGAGCAAGAT-1	1.1321	0.443916	B cells
CD163	ATTAGAACAGTGGTAG-1	1.2097	0.497284	B cells
CD163	ATTAGACCAAGTATAC-1	0.674141	0.420269	B cells
CD163	ATTAGATAAGACGGCG-1	0.871159	0.499597	B cells
CD163	ATTAGATTCGTACTCA-1	1.25313	0.496351	B cells
CD163	ATTAGCAGGATGTATT-1	1.08401	0.413294	B cells
CD163	ATTAGCATTCCGATCG-1	1.03748	0.389209	B cells
CD163	ATTAGCCTCACTTCTA-1	0.703503	0.490491	B cells
CD163	ATTAGCTAGATGCGCA-1	0.995378	0.459037	B cells
CD163	ATTAGTCGTGTTATGC-1	0.838617	0.478605	B cells
CD163	ATTAGTGAGGTATCGC-1	0.901794	0.420124	T cells
CD163	ATTAGTGCTTGGTCAT-1	0.782148	0.470619	B cells
CD163	ATTAGTTCACAGACTC-1	0.80552	0.457038	B cells
CD163	ATTAGTTGGACGTGAT-1	0.825155	0.439306	B cells
CD163	ATTATCAGTTCGATGC-1	0.833273	0.505666	B cells
CD163	ATTATCCAGGTGAAGT-1	0.668016	0.413745	B cells
CD163	ATTATCCATTGTGACA-1	0.989975	0.45895	B cells
CD163	ATTATCGAAGCCTAAG-1	1.05405	0.426463	B cells
CD163	ATTATCGAGTGCAGAT-1	0.938466	0.477147	B cells
CD163	ATTATCTTATTGAGAC-1	0.94714	0.404877	B cells
CD163	ATTATGATACTGCGCA-1	0.727594	0.410064	T cells
CD163	ATTATGCCATCGTTAA-1	0.89615	0.419944	T cells
CD163	ATTCACATAGGATGAG-1	1.07882	0.455466	B cells
CD163	ATTCACATCGTCACAG-1	0.960617	0.444796	B cells
CD163	ATTCACATCTTATTCT-1	0.819243	0.471947	B cells
CD163	ATTCACCTGACCAGTT-1	1.04629	0.480973	B cells
CD163	ATTCACGCTGCCTAGG-1	0.796204	0.497974	B cells
CD163	ATTCACGTCGCAGGCT-1	0.747942	0.503953	B cells
CD163	ATTCAGTCACCGCCAT-1	0.78793	0.442539	B cells
CD163	ATTCATAGCGAAGCGT-1	1.08414	0.415085	T cells
CD163	ATTCATAGTTCTAACT-1	1.05006	0.441529	B cells
CD163	ATTCCATTGTGAACGC-1	0.780483	0.452493	B cells
CD163	ATTCCGCTCCATCAGC-1	0.813936	0.498858	B cells
CD163	ATTCCGGACCGGTCTT-1	0.710989	0.442541	B cells
CD163	ATTCCGGTTACATACC-1	0.995738	0.519524	B cells
CD163	ATTCCGTAAGGATTCC-1	1.04681	0.430726	B cells
CD163	ATTCCTCAATTCCATA-1	0.78571	0.442632	B cells
CD163	ATTCCTTCGAAGGTGC-1	0.777751	0.432657	B cells
CD163	ATTCGCTCGCGGAGGC-1	0.776458	0.47772	B cells
CD163	ATTCGGAAGCTATTAC-1	0.580406	0.455157	B cells
CD163	ATTCGTGCCGACATGT-1	0.70508	0.491183	B cells
CD163	ATTCGTTAGAATTCGG-1	0.712502	0.464674	B cells
CD163	ATTCTAACGCCTGTTA-1	1.07186	0.478435	B cells
CD163	ATTCTACAGCCAGCAC-1	0.961906	0.446843	B cells
CD163	ATTCTACGTGGCAGAT-1	0.731281	0.455699	B cells
CD163	ATTCTACTGGTCGTTC-1	0.953037	0.439242	B cells
CD163	ATTCTAGGACATCAGT-1	0.753221	0.45395	B cells
CD163	ATTCTGAGTACTGTAG-1	0.795027	0.435136	B cells
CD163	ATTCTTGAGGCGACGC-1	1.35093	0.517333	B cells
CD163	ATTCTTGGAGTGATAG-1	0.893451	0.451145	B cells
CD163	ATTGACCTTCGGCGTC-1	1.00279	0.419372	B cells
CD163	ATTGACGCATCTCAAC-1	1.15603	0.440279	B cells
CD163	ATTGACGCCACCTTCT-1	0.873986	0.442245	B cells
CD163	ATTGACGCCAGCCAAG-1	1.2232	0.487284	B cells
CD163	ATTGACTGAATACTAT-1	0.854708	0.438415	B cells
CD163	ATTGACTTATGTGGTA-1	0.733618	0.507834	T cells
CD163	ATTGATAACACTAAGA-1	0.619827	0.440802	B cells
CD163	ATTGCAATTATGGTTG-1	1.04138	0.436505	B cells
CD163	ATTGCACGACCACTTG-1	0.831881	0.431175	B cells
CD163	ATTGCACGCATAACAG-1	0.737303	0.448982	B cells
CD163	ATTGCAGTTCTTCATT-1	0.602723	0.432184	B cells
CD163	ATTGCATATTGTTATC-1	0.942577	0.494516	B cells
CD163	ATTGCATCACTGACTG-1	0.760258	0.456997	B cells
CD163	ATTGCCTTACGCAGTT-1	0.881937	0.436278	B cells
CD163	ATTGCCTTGTCTAAGT-1	1.03078	0.440732	B cells
CD163	ATTGCGTAGTTAGGAG-1	1.20323	0.476426	B cells
CD163	ATTGGCACCACGCCAT-1	0.887011	0.449956	B cells
CD163	ATTGGCCTAGGAATCG-1	1.2202	0.426628	T cells
CD163	ATTGGCCTTCCGTGCA-1	0.833676	0.441327	B cells
CD163	ATTGGCGAATTGCACT-1	1.19469	0.46918	B cells
CD163	ATTGGCTAACAGACAA-1	0.791592	0.436295	B cells
CD163	ATTGTTAAGTAGACTA-1	0.88325	0.469744	B cells
CD163	ATTGTTACGACTAGCG-1	1.07656	0.483984	B cells
CD163	ATTGTTATACTTCACG-1	0.866113	0.425571	B cells
CD163	ATTGTTATCGTAATAC-1	1.16274	0.42462	B cells
CD163	CAACAGCCAGACCTTC-1	1.19921	0.4667	B cells
CD163	CAACAGCCGCCTTGAG-1	1.07635	0.471495	B cells
CD163	CAACAGGTCAGAGGAC-1	1.11615	0.431312	B cells
CD163	CAACCGTACTGATCTT-1	0.802622	0.427057	B cells
CD163	CAACCGTATTACTGTA-1	0.694983	0.438995	B cells
CD163	CAACCGTTAACAGACC-1	1.18977	0.510565	B cells
CD163	CAACCGTTAATGTCAT-1	1.29321	0.466702	B cells
CD163	CAACCGTTCCACTCAC-1	0.659759	0.438434	B cells
CD163	CAACGCTTGCTCCTAC-1	0.816128	0.506636	B cells
CD163	CAACGGCACTCAGTCC-1	0.769222	0.467261	B cells
CD163	CAACTGACAAGACAAG-1	0.666406	0.45353	T cells
CD163	CAACTGCAGTGCAATA-1	0.997105	0.445229	T cells
CD163	CAACTGCTGGAGTTAT-1	0.87253	0.507244	B cells
CD163	CAACTTGGACATAGAT-1	0.692393	0.44214	B cells
CD163	CAACTTGGTACGATGT-1	0.907775	0.519738	B cells
CD163	CAAGATAAGTGCAATG-1	0.870567	0.435249	T cells
CD163	CAAGATTACCGATCAT-1	1.13912	0.461282	B cells
CD163	CAAGATTAGATGAGTT-1	0.792329	0.457819	B cells
CD163	CAAGATTCGTCAGCTG-1	0.956482	0.450643	T cells
CD163	CAAGCATGCCTGACTT-1	1.03402	0.418452	T cells
CD163	CAAGCCGCCATAGAGG-1	0.709022	0.493127	B cells
CD163	CAAGCCTCCACTATCT-1	0.7074	0.442644	B cells
CD163	CAAGGCAAGATTAGCA-1	1.03604	0.50843	B cells
CD163	CAAGGCAAGCATCTCG-1	0.776177	0.43971	B cells
CD163	CAAGGTCAGCGATGTC-1	0.796397	0.462868	B cells
CD163	CAAGGTCTCAATACAG-1	0.640187	0.436826	B cells
CD163	CAAGTACTTATTAAGC-1	0.786752	0.494173	B cells
CD163	CAAGTACTTCAATAGT-1	0.936791	0.461631	B cells
CD163	CAAGTAGCCTCGATCC-1	0.697848	0.451543	T cells
CD163	CAAGTATCGGCAACCA-1	0.690246	0.46755	B cells
CD163	CAAGTCCGCTACCGTT-1	0.57343	0.438587	T cells
CD163	CAAGTCGCAGTCACTC-1	0.77916	0.418039	B cells
CD163	CAAGTCGTAGGACTCG-1	1.06429	0.433241	B cells
CD163	CAAGTCTTGGCGATAG-1	0.939143	0.431185	B cells
CD163	CAAGTGAATTGGATGC-1	0.785031	0.472403	B cells
CD163	CAAGTGGATCATCCAG-1	0.977245	0.450079	B cells
CD163	CAAGTGTTCGCCACGC-1	0.724889	0.502144	B cells
CD163	CAAGTGTTGACGGCCA-1	0.795953	0.425328	B cells
CD163	CAATAACTACATTAAC-1	0.660112	0.441536	B cells
CD163	CAATAACTCAAGGCAA-1	0.975869	0.469903	B cells
CD163	CAATAACTCAGATGAG-1	0.991864	0.399117	T cells
CD163	CAATAAGAACCGACTT-1	0.842957	0.495503	B cells
CD163	CAATAAGCGGCCAGAT-1	1.17383	0.456522	B cells
CD163	CAATAAGGTAACTCGT-1	0.826345	0.420831	B cells
CD163	CAATAAGGTAGCGATG-1	1.24666	0.410042	B cells
CD163	CAATAATCGTAGGATA-1	0.855756	0.465396	B cells
CD163	CAATCCATGCCGATGC-1	1.06005	0.449339	B cells
CD163	CAATCCGAGGTGCTAG-1	1.27464	0.432513	B cells
CD163	CAATCGTCGGAGCATG-1	1.06085	0.527927	B cells
CD163	CAATCGTGAAGTGATA-1	0.779115	0.473983	B cells
CD163	CAATCTATGAGGTCAG-1	0.67798	0.413063	B cells
CD163	CAATCTGAGTCGACTC-1	0.836077	0.474558	B cells
CD163	CAATCTTATTAGAATG-1	0.998578	0.444837	B cells
CD163	CAATGCAGATCATAGA-1	0.898015	0.491407	B cells
CD163	CAATGCATCATTATGC-1	0.996839	0.448179	B cells
CD163	CAATGCATTGACGGCA-1	0.817871	0.455052	B cells
CD163	CAATGCGGATGCTGGT-1	0.691937	0.460097	B cells
CD163	CAATGGCTGAGCGATT-1	0.749841	0.408139	B cells
CD163	CAATGTCCGTTGCGTG-1	1.10256	0.424936	B cells
CD163	CAATTACAGGTGTCAT-1	0.992159	0.454912	B cells
CD163	CAATTGAACCGGCTCG-1	0.790047	0.420938	T cells
CD163	CACCAGGCACGCTATC-1	0.974745	0.46273	B cells
CD163	CACCATAAGCTGGCTG-1	0.654914	0.471349	B cells
CD163	CACCATTCTTACGAGC-1	0.584624	0.421931	T cells
CD163	CACCGACAAGGCGTAT-1	0.920359	0.428602	T cells
CD163	CACCTACATGATTGAT-1	1.03711	0.530971	B cells
CD163	CACCTACCGCTACCTT-1	1.07582	0.414026	B cells
CD163	CACCTAGAATACTTCT-1	0.644315	0.430408	B cells
CD163	CACCTAGACGAGCCGG-1	0.845273	0.487765	B cells
CD163	CACCTATTACTCAGAT-1	1.21009	0.470339	B cells
CD163	CACCTCGAGCGATGCT-1	1.01628	0.452044	B cells
CD163	CACCTCGAGGACTCTA-1	0.847404	0.39341	B cells
CD163	CACCTTAGCTATTGTC-1	0.915424	0.481829	B cells
CD163	CACCTTGCGAGTTATG-1	0.958588	0.435278	B cells
CD163	CACGAACGGTCTTCAG-1	1.24996	0.450256	B cells
CD163	CACGACCTCCGTCATA-1	0.959109	0.514806	B cells
CD163	CACGAGGCCATCCACT-1	0.963586	0.535208	B cells
CD163	CACGAGGTATAGGTAT-1	0.673984	0.504449	B cells
CD163	CACGATAAGGCCTAAG-1	1.02496	0.477841	B cells
CD163	CACGATACAATAGCCA-1	1.11519	0.440289	B cells
CD163	CACGATCATACAATTA-1	0.704926	0.46716	B cells
CD163	CACGATCTTCGCCGAC-1	0.920487	0.441734	B cells
CD163	CACGATGGTGCTAATA-1	1.28227	0.415835	B cells
CD163	CACGCCACAATCGCAC-1	0.855171	0.445881	B cells
CD163	CACGCCACTCCTTCAT-1	1.15994	0.498968	B cells
CD163	CACGCCTGGCGAATGT-1	0.792654	0.425133	B cells
CD163	CACGCTTATCAATCTT-1	1.11728	0.527951	B cells
CD163	CACGGATTCTCATCAC-1	0.841923	0.457524	B cells
CD163	CACGGCGACGGTGCCT-1	1.10151	0.547282	B cells
CD163	CACGGCGATACATACG-1	0.895671	0.439918	T cells
CD163	CACGGCTGCGCTTGGC-1	0.783253	0.462067	B cells
CD163	CACGGCTTACTCCGTT-1	0.726537	0.46763	B cells
CD163	CACGGTGCCGGACCAC-1	1.03901	0.450519	B cells
CD163	CACGTACACTCGCACC-1	0.786415	0.42997	B cells
CD163	CACGTACGTAGCTCAT-1	0.8015	0.443419	B cells
CD163	CACGTAGGTAGGCTGA-1	0.766032	0.426058	B cells
CD163	CACGTCAAGTGCGATC-1	0.789861	0.458221	B cells
CD163	CACGTCCAATTCGACT-1	0.645857	0.497893	B cells
CD163	CACGTCCACGACCTAT-1	0.686706	0.494196	B cells
CD163	CACGTCCATCTACTGA-1	0.754062	0.427384	B cells
CD163	CACGTTGCACATACCG-1	0.711874	0.473641	B cells
CD163	CACTACAATATTGCGG-1	0.887491	0.461769	B cells
CD163	CACTACCATACGCAGA-1	0.762366	0.451621	B cells
CD163	CACTACCTTCGCTTCA-1	0.85534	0.46226	B cells
CD163	CACTACTGCGGAATTG-1	0.757048	0.48459	B cells
CD163	CACTACTGGCTGAACC-1	1.02588	0.449637	T cells
CD163	CACTAGTCGACATCTA-1	0.827753	0.477961	B cells
CD163	CACTCAACGCAACGAC-1	1.14893	0.457475	B cells
CD163	CACTCAAGACCATGCA-1	0.899046	0.439452	T cells
CD163	CACTCAAGGCGGCACT-1	1.10753	0.43127	B cells
CD163	CACTCAATAAGCCGAA-1	0.731091	0.470717	B cells
CD163	CACTCAATAGTGATGC-1	0.782944	0.460167	B cells
CD163	CACTCAATGGTTCGGA-1	1.06767	0.459149	B cells
CD163	CACTCAGAGCAACCGG-1	1.04307	0.431475	B cells
CD163	CACTCAGTACTCCGCT-1	0.849538	0.431588	B cells
CD163	CACTCAGTGGTCCTTC-1	0.732743	0.457841	B cells
CD163	CACTCATCACGTTACG-1	0.724129	0.436272	B cells
CD163	CACTCGGCGTATCGGC-1	1.0206	0.423826	B cells
CD163	CACTCGTAGGCCACGG-1	0.929199	0.473825	B cells
CD163	CACTGGATCGATACGA-1	0.879769	0.466859	B cells
CD163	CACTGGCGGTAACACC-1	0.856419	0.40223	T cells
CD163	CACTGGTGAGACGCTT-1	0.770393	0.492714	B cells
CD163	CACTGGTGAGTTATCG-1	0.72043	0.424925	B cells
CD163	CACTGGTGGCGTCGTT-1	0.790753	0.468734	B cells
CD163	CACTTGACATTCAGAA-1	0.785995	0.452139	B cells
CD163	CAGAACATGATAGGAC-1	1.25862	0.426031	B cells
CD163	CAGAACATGCCTAGTG-1	1.15923	0.530101	B cells
CD163	CAGAAGATTAGAATGG-1	0.733798	0.48956	B cells
CD163	CAGAAGTCGCGGTTAT-1	1.13558	0.47501	B cells
CD163	CAGAATTCTTGAACCA-1	0.547653	0.454337	B cells
CD163	CAGACACTTACAAGAC-1	1.08779	0.440553	T cells
CD163	CAGACAGTCGGATCTG-1	1.04083	0.451763	B cells
CD163	CAGACGATACAGATCG-1	0.726375	0.481388	B cells
CD163	CAGACGCACTACTGAC-1	0.830303	0.429931	T cells
CD163	CAGACGCAGTAGGTCT-1	1.20902	0.514018	B cells
CD163	CAGAGCAATGGCTTCT-1	0.741108	0.445704	B cells
CD163	CAGAGCTTGTACTCGC-1	1.08807	0.411063	B cells
CD163	CAGAGGCACTTAAGTC-1	0.619725	0.471437	B cells
CD163	CAGAGGCGAATTGCCA-1	1.21156	0.531868	B cells
CD163	CAGAGTCAATCCGCTG-1	1.0175	0.414418	B cells
CD163	CAGAGTCATGTACAGG-1	1.0615	0.461052	B cells
CD163	CAGATACAGCACTCGT-1	0.792377	0.433794	B cells
CD163	CAGATATGTCCTTAAG-1	1.14188	0.536591	B cells
CD163	CAGATTATCATAACGC-1	0.597159	0.465163	B cells
CD163	CAGATTCCGTATGCGA-1	0.791756	0.462913	B cells
CD163	CAGATTCGAACAGGTG-1	1.04327	0.458373	B cells
CD163	CAGATTGCCTGTAAGT-1	0.801708	0.484519	B cells
CD163	CAGCACCGCACGACTA-1	1.05145	0.4512	B cells
CD163	CAGCACGCTAATCAGA-1	0.788262	0.452143	B cells
CD163	CAGCATAGACTAGGCA-1	0.797141	0.424451	B cells
CD163	CAGCATCCTCGCCACT-1	0.953964	0.435672	B cells
CD163	CAGCCAACGATAGCTT-1	0.659885	0.465612	B cells
CD163	CAGCCACGGCTCTACG-1	0.815164	0.487312	B cells
CD163	CAGCCAGTCCTGTCGG-1	0.99625	0.457698	B cells
CD163	CAGCCATGTCTGCCGT-1	0.79875	0.494022	B cells
CD163	CAGCCTCGTGGCTCAC-1	0.619313	0.431241	B cells
CD163	CAGCGATAACTGAACC-1	1.28039	0.438819	T cells
CD163	CAGCGATAATGCGATT-1	0.852542	0.496567	B cells
CD163	CAGCTCACGCACTAGA-1	0.934952	0.462053	B cells
CD163	CAGCTCCTCGGATTCT-1	0.763427	0.441572	B cells
CD163	CAGCTCCTTAGGTAAG-1	0.88115	0.41816	B cells
CD163	CAGCTGCCATAACCAG-1	0.685211	0.454054	B cells
CD163	CAGCTGGATGCGGCTA-1	0.671681	0.445621	T cells
CD163	CAGCTGGCGATAAGTG-1	1.1333	0.421265	T cells
CD163	CAGCTTCACTACCGTG-1	0.745091	0.482862	B cells
CD163	CAGCTTCTCCGCTCTT-1	0.752781	0.434908	B cells
CD163	CAGCTTGACGCCATTA-1	0.87451	0.447461	B cells
CD163	CAGCTTGGTTCGGTCG-1	0.782333	0.494294	B cells
CD163	CAGGACAGAAGGCTGG-1	1.14884	0.487874	B cells
CD163	CAGGACATGGTAATGC-1	0.808012	0.44565	T cells
CD163	CAGGACCTACATAGTC-1	1.30968	0.500951	B cells
CD163	CAGGAGCGTATCGCAT-1	0.857936	0.450604	B cells
CD163	CAGGCCAACAGCGAGT-1	1.04641	0.468879	B cells
CD163	CAGGCCAACGGTCGTA-1	0.820049	0.454693	B cells
CD163	CAGGCCGTATCTGTTA-1	0.954998	0.488439	B cells
CD163	CAGGCGAGGTCTTGGA-1	0.814077	0.447787	B cells
CD163	CAGGTACCACTCGCGG-1	1.06711	0.461487	B cells
CD163	CAGGTTCCACTAATCC-1	1.06453	0.48124	B cells
CD163	CAGTAATATCACTACG-1	0.97154	0.46238	B cells
CD163	CAGTACAGTTGTGGAA-1	0.840272	0.45829	B cells
CD163	CAGTAGATTGACGGAT-1	0.748578	0.438943	B cells
CD163	CAGTAGCACTACATTG-1	1.01857	0.428746	T cells
CD163	CAGTATACTGCAGCAA-1	0.78455	0.451668	B cells
CD163	CAGTATCTTACACTAA-1	1.06167	0.464933	B cells
CD163	CAGTCAGCCGATCCGG-1	0.866733	0.457731	B cells
CD163	CAGTCTGGACAATCTA-1	1.0499	0.439535	B cells
CD163	CAGTCTGGTAATCTAC-1	0.777069	0.475009	B cells
CD163	CAGTCTGTGGCGCTGC-1	0.771223	0.475826	B cells
CD163	CAGTGAACAGCAACGA-1	1.15331	0.478213	B cells
CD163	CAGTGAAGATACATAA-1	0.576179	0.428945	B cells
CD163	CAGTGCCTTGCGGTCT-1	0.945831	0.481249	B cells
CD163	CAGTTGCAACCGAGAT-1	1.13079	0.496412	B cells
CD163	CAGTTGCACGGACAGG-1	1.19484	0.444716	B cells
CD163	CAGTTGCGACTTCTCG-1	1.07333	0.490627	B cells
CD163	CAGTTGCTCACGTGTC-1	0.788106	0.469481	B cells
CD163	CATAAGTCTTCGAGTT-1	0.880514	0.47898	B cells
CD163	CATACCTACCGAAGGA-1	0.989767	0.471459	B cells
CD163	CATACCTCGATTGTTC-1	0.810555	0.444129	B cells
CD163	CATAGAACATTGAACA-1	0.88035	0.442687	B cells
CD163	CATAGACGAGGTATTA-1	1.19106	0.519605	B cells
CD163	CATAGCTTGACAACGG-1	1.24373	0.396853	B cells
CD163	CATATCAGACTATCCA-1	0.867677	0.427721	B cells
CD163	CATATCCGTTCACCTC-1	0.898293	0.432584	B cells
CD163	CATATTCATCCGCATT-1	1.10112	0.473129	B cells
CD163	CATATTCTTGTCGTAA-1	0.884346	0.453543	B cells
CD163	CATCAACATAACCGAT-1	1.04578	0.390746	T cells
CD163	CATCAGAAGGCTTCGG-1	0.990649	0.41506	B cells
CD163	CATCAGATACTAATCG-1	0.717947	0.4774	B cells
CD163	CATCAGGTAGGACCGT-1	0.721178	0.425108	B cells
CD163	CATCAGGTGCCTGATA-1	1.11152	0.430702	B cells
CD163	CATCAGTAATCAGACA-1	1.08578	0.465455	B cells
CD163	CATCCGAAGCGTATGG-1	0.770014	0.456858	B cells
CD163	CATCCGGTACCAACGA-1	0.890064	0.446423	B cells
CD163	CATCCGTGCGGTCTAC-1	1.09839	0.509959	B cells
CD163	CATCCGTGGTCGTAAG-1	0.798451	0.465699	B cells
CD163	CATCCTGGTACCTGCT-1	0.623047	0.446236	B cells
CD163	CATCCTTCGACTAAGT-1	1.03019	0.43626	B cells
CD163	CATCGCGGTCGGTGCG-1	0.97431	0.448878	B cells
CD163	CATCGGATACGCACAG-1	1.0615	0.429564	B cells
CD163	CATCGGATCCTACCTG-1	1.14622	0.468373	B cells
CD163	CATCGGCCTGCATATC-1	1.42263	0.531332	B cells
CD163	CATCGGTAGCGTCCGA-1	1.11239	0.437315	B cells
CD163	CATCTGGCCATACTAG-1	0.927908	0.445459	B cells
CD163	CATCTGGCGAATGTCG-1	0.971832	0.465338	B cells
CD163	CATCTTACTTGCACTC-1	1.17602	0.463172	B cells
CD163	CATGATACTCAGGATT-1	1.10505	0.526366	B cells
CD163	CATGATAGGCCATGAG-1	0.877059	0.468634	B cells
CD163	CATGATGCATGTGCTA-1	0.657723	0.439025	B cells
CD163	CATGCACGCCGACGGA-1	1.19484	0.458383	B cells
CD163	CATGCAGAAGTCAGGA-1	0.849599	0.47139	B cells
CD163	CATGCAGGTAGTTGTA-1	0.870628	0.390909	B cells
CD163	CATGCATATGACGTCG-1	0.720285	0.459782	B cells
CD163	CATGCATATTCTGCCT-1	0.866189	0.483525	B cells
CD163	CATGCGCTACTGGAGG-1	1.21594	0.459004	B cells
CD163	CATGCGGCCGGAATTC-1	0.848885	0.426964	T cells
CD163	CATGCTCATCTGAACG-1	0.672176	0.476204	B cells
CD163	CATGGTGAGGCAGCAT-1	1.40439	0.470151	B cells
CD163	CATGTCCACCTGCGTC-1	0.868835	0.484031	B cells
CD163	CATGTTACCGAAGGCG-1	0.742277	0.472015	B cells
CD163	CATGTTATTGATGCAG-1	0.720985	0.461009	B cells
CD163	CATGTTGAGCCGGAAC-1	0.965339	0.438174	T cells
CD163	CATTAACTAATCGCGT-1	0.976068	0.400081	B cells
CD163	CATTAACTATTGTTCC-1	0.847321	0.519368	B cells
CD163	CATTAAGTAGCTTACC-1	1.19874	0.493043	B cells
CD163	CATTAGGATAGTGAAT-1	0.736417	0.452046	B cells
CD163	CATTCTCCAGTCACCA-1	0.710364	0.449563	B cells
CD163	CATTCTGTGCATGCTC-1	0.742907	0.45613	B cells
CD163	CATTGCAGCGAAGACC-1	0.877361	0.47632	B cells
CD163	CATTGCGTGCCACCTT-1	0.671478	0.44732	B cells
CD163	CATTGCTATGTTAGCT-1	0.920187	0.46979	B cells
CD163	CATTGGCGGTTGAGTC-1	1.05163	0.456379	B cells
CD163	CATTGTCGGTCGCTAG-1	1.15298	0.440457	B cells
CD163	CATTGTGGCCTCAGGC-1	1.03081	0.462864	B cells
CD163	CCAACAGGAACACGGT-1	0.711768	0.429362	T cells
CD163	CCAACTGGAGATTCAT-1	1.17125	0.517466	B cells
CD163	CCAACTTGCCACCGTA-1	1.0344	0.472285	B cells
CD163	CCAACTTGCGTTAACC-1	0.827382	0.459434	B cells
CD163	CCAAGCCTGTATTAAT-1	0.80855	0.48415	B cells
CD163	CCAAGCTGGCCATTGC-1	0.843231	0.442963	B cells
CD163	CCAATACCAACACGCC-1	1.10431	0.483332	B cells
CD163	CCAATAGCGGTACGTG-1	1.08541	0.48994	B cells
CD163	CCAATATTAGTGCGTT-1	1.06934	0.421819	T cells
CD163	CCAATCTAACGTGACG-1	0.773296	0.456846	B cells
CD163	CCAATCTTGCCTATGG-1	0.785161	0.46799	B cells
CD163	CCAATTATGACACTGG-1	0.72216	0.438719	B cells
CD163	CCACAACCAGCAGGTG-1	0.914463	0.452082	B cells
CD163	CCACAGGAAGATGTGC-1	0.883713	0.489676	B cells
CD163	CCACATGGCGACGTCT-1	0.585547	0.475519	B cells
CD163	CCACGAACGCTGCCGC-1	0.784078	0.472332	B cells
CD163	CCACGATCCTAATCCG-1	0.80427	0.439717	B cells
CD163	CCACGGCTGGCAACCT-1	0.982598	0.420346	B cells
CD163	CCACGGTACACCAACC-1	0.646967	0.434038	B cells
CD163	CCACGTCGGTCGCTTC-1	0.808412	0.489044	B cells
CD163	CCACGTGCCACCTCAA-1	0.731041	0.513871	B cells
CD163	CCACTAATCACCGGTA-1	0.821781	0.421832	B cells
CD163	CCACTCCAGCACCTAC-1	0.840036	0.41633	B cells
CD163	CCACTCTGTAGTCGGA-1	1.00284	0.453301	B cells
CD163	CCAGAACCGTGCATCC-1	0.762796	0.473341	B cells
CD163	CCAGACAATATCGTTA-1	0.778765	0.478771	B cells
CD163	CCAGACAGAACCTAAG-1	1.13028	0.424499	B cells
CD163	CCAGACATCCGGTTCT-1	1.07244	0.419233	B cells
CD163	CCAGACATCGGCACGC-1	0.577886	0.451113	T cells
CD163	CCAGACCAGCGGCAAG-1	0.878351	0.489967	B cells
CD163	CCAGATAGACGAGGTG-1	0.843484	0.444223	B cells
CD163	CCAGATAGCGTAGTGA-1	1.09961	0.417808	B cells
CD163	CCAGATGATATGTAGG-1	0.907223	0.478934	B cells
CD163	CCAGATTGTAGCCTAC-1	0.642745	0.476421	B cells
CD163	CCAGCACTCGACTGAC-1	0.910684	0.416778	B cells
CD163	CCAGCAGGTCTTGTTC-1	0.99723	0.409655	B cells
CD163	CCAGCATCTACCGCTT-1	1.09582	0.412961	T cells
CD163	CCAGCGGATTCCGCTG-1	0.602845	0.436857	B cells
CD163	CCAGGTCCACATCCAT-1	0.692151	0.424681	B cells
CD163	CCAGGTTACGAGACTG-1	0.827194	0.440671	B cells
CD163	CCAGTGTCACAGCGCC-1	0.764189	0.457645	B cells
CD163	CCAGTGTCTAGCTACG-1	0.859595	0.452838	B cells
CD163	CCAGTTGTGATGCAAG-1	0.940253	0.450746	B cells
CD163	CCATACGGAGCCAAGG-1	0.93961	0.435785	B cells
CD163	CCATAGCCGTACGCAC-1	0.945534	0.479399	B cells
CD163	CCATAGGACCGCCAAC-1	0.785119	0.50891	B cells
CD163	CCATAGTATTGTCTGC-1	0.653924	0.455931	B cells
CD163	CCATAGTTCGAGTAAG-1	1.0428	0.490236	B cells
CD163	CCATGAACATCGTTGG-1	1.24218	0.445239	B cells
CD163	CCATGACAGGAGAACA-1	0.973734	0.456408	B cells
CD163	CCATGAGGCTATGCCA-1	0.819937	0.496459	B cells
CD163	CCATGGTTCCAATGTC-1	1.41691	0.453674	T cells
CD163	CCATTATCGTTACCTT-1	0.8481	0.440248	B cells
CD163	CCATTCGTCTGCTCTA-1	1.10731	0.450614	B cells
CD163	CCATTGGCAATTCTCA-1	0.665567	0.431736	B cells
CD163	CCGAAGCCAGGTTCAG-1	1.46637	0.521363	B cells
CD163	CCGACAACGTCATCGG-1	0.906517	0.464827	B cells
CD163	CCGACAAGGCACGGTT-1	1.32648	0.459972	B cells
CD163	CCGACAAGTATTCATC-1	1.03598	0.442035	B cells
CD163	CCGACAGACTGTGCCT-1	0.828878	0.431362	B cells
CD163	CCGAGGATGACTCGTC-1	0.784898	0.486327	B cells
CD163	CCGAGTAATACACGAG-1	1.06533	0.419027	B cells
CD163	CCGATGGAACATCAGC-1	0.962716	0.435754	T cells
CD163	CCGATTAGCGAGTGTA-1	1.02723	0.501894	B cells
CD163	CCGATTCCATAAGAGT-1	1.17543	0.433255	B cells
CD163	CCGATTCCTCACTACA-1	1.20301	0.44113	B cells
CD163	CCGCAAGGAAGGAGGC-1	0.719341	0.476526	B cells
CD163	CCGCAAGGTACCGTTG-1	0.858368	0.496228	B cells
CD163	CCGCAAGTAGCGGACT-1	0.595943	0.461386	B cells
CD163	CCGCAATCCGTGGTTG-1	1.13972	0.457737	T cells
CD163	CCGCACAACGTGGTCA-1	0.544104	0.456889	B cells
CD163	CCGCAGTGATCACTGT-1	0.92539	0.448213	B cells
CD163	CCGCATAGTACAGGTT-1	0.972823	0.430881	B cells
CD163	CCGCATGTAGTTAGAC-1	0.903692	0.441622	B cells
CD163	CCGCCACTGCGTTGGC-1	0.592738	0.400268	B cells
CD163	CCGCCATACTTCACCA-1	0.667609	0.476226	B cells
CD163	CCGCGACCGTAGCTAT-1	0.781805	0.446617	B cells
CD163	CCGCGAGGTGCGATGG-1	0.990181	0.463398	B cells
CD163	CCGCGGCCACAATCGG-1	0.826433	0.486513	B cells
CD163	CCGCGTAAGATTCCTT-1	0.862431	0.438245	B cells
CD163	CCGCGTATCGTTGCAG-1	0.906553	0.418905	T cells
CD163	CCGCGTCGTTGGTCTG-1	0.758454	0.493339	B cells
CD163	CCGCGTGCTGATTAGT-1	0.913553	0.454406	B cells
CD163	CCGCGTTACCTTGGCG-1	0.683231	0.438111	B cells
CD163	CCGCGTTGCTACAACT-1	1.23288	0.490612	B cells
CD163	CCGCTCAATCTGGAAC-1	0.762734	0.490841	B cells
CD163	CCGCTCGCTAGTCTAA-1	0.745638	0.516263	B cells
CD163	CCGCTCTGGATATCGG-1	0.758139	0.449927	B cells
CD163	CCGCTGTCACCTGCAA-1	0.871386	0.487143	B cells
CD163	CCGCTGTTGCCATACG-1	0.992011	0.464853	B cells
CD163	CCGGAGAAGCTAACCA-1	0.876514	0.473243	B cells
CD163	CCGGAGACAAGAATAA-1	1.05185	0.458961	B cells
CD163	CCGGATCACTATGGCC-1	1.06632	0.430172	B cells
CD163	CCGGATCAGCCGACTA-1	1.16472	0.479525	B cells
CD163	CCGGATCTCCGAAGCG-1	0.831138	0.486302	B cells
CD163	CCGGCAATGAAGTGAA-1	0.67872	0.479512	B cells
CD163	CCGGCATGAGCCGTCT-1	1.05933	0.431465	B cells
CD163	CCGGCGAACATCACGT-1	1.12113	0.413735	B cells
CD163	CCGGCGAACCGTGCAC-1	0.879297	0.473724	B cells
CD163	CCGGCGAATGTACAGG-1	1.01959	0.496436	B cells
CD163	CCGGCGCAGCATGCGA-1	0.921758	0.440302	B cells
CD163	CCGGCGCTAAGGATGA-1	0.619292	0.43766	B cells
CD163	CCGGCGTCCTCATTGT-1	0.767453	0.447846	B cells
CD163	CCGGCGTCTTAATAAG-1	0.805235	0.463044	B cells
CD163	CCGGTGAAGCGGAGTG-1	0.696662	0.460613	B cells
CD163	CCGGTGGAGCTGGCTC-1	1.00154	0.474239	B cells
CD163	CCGGTGGCAAGCCGTA-1	1.15406	0.421904	B cells
CD163	CCGGTGGCTTCTGAGC-1	0.75822	0.436812	B cells
CD163	CCGTACTGGACGCAGA-1	1.19301	0.465393	B cells
CD163	CCGTATAATCTGGCCG-1	0.684453	0.49094	B cells
CD163	CCGTGAAGGATAACAG-1	0.725338	0.437956	T cells
CD163	CCGTGCACATCTGGCA-1	0.892709	0.442791	B cells
CD163	CCGTGCACTACCAGAA-1	1.05171	0.478296	B cells
CD163	CCGTGCTGGCAATATG-1	0.91779	0.42826	B cells
CD163	CCGTGGCGTCGGTGCT-1	1.04531	0.441463	B cells
CD163	CCTAACGCGATTGCAT-1	0.841009	0.43809	B cells
CD163	CCTAACGCTGATGTCT-1	0.918019	0.463377	B cells
CD163	CCTAACTACGAATATG-1	0.990998	0.510558	B cells
CD163	CCTAACTTATGTTGGA-1	0.761957	0.47815	B cells
CD163	CCTAAGCATGCCTTGT-1	1.12713	0.548727	B cells
CD163	CCTAAGGTTACAGTAA-1	0.947184	0.495308	B cells
CD163	CCTAATAGCGGACAGA-1	0.908765	0.436914	B cells
CD163	CCTAATCAGGCCATTA-1	0.871429	0.414755	T cells
CD163	CCTAATCCACAAGGAT-1	0.860463	0.442785	B cells
CD163	CCTAATCGCTCACCAT-1	0.960001	0.475605	B cells
CD163	CCTAATCGGCAGTCAC-1	1.24752	0.439776	T cells
CD163	CCTAATGGCACTGTTC-1	0.887867	0.432183	B cells
CD163	CCTACACCGACATTAC-1	0.697695	0.498229	B cells
CD163	CCTACCACTCCAGTTA-1	1.03533	0.452571	B cells
CD163	CCTACCATCGCAGTAT-1	0.595842	0.42837	B cells
CD163	CCTACCATGTGATCAC-1	0.633551	0.457746	B cells
CD163	CCTACGAGCTGGCCGG-1	0.945755	0.428437	B cells
CD163	CCTACGGTAAGACTCG-1	1.06582	0.467142	B cells
CD163	CCTAGCCTAGTACCGG-1	0.853629	0.44817	B cells
CD163	CCTAGCCTTCATCGGC-1	0.940276	0.451345	B cells
CD163	CCTAGTCAGCGAACCA-1	0.900483	0.465533	B cells
CD163	CCTAGTCAGTCCTTAT-1	0.808138	0.45944	B cells
CD163	CCTAGTGAATGTCTGC-1	0.807089	0.434218	B cells
CD163	CCTATCTATCAATCGC-1	1.17778	0.425818	B cells
CD163	CCTATGATGGTCAATG-1	1.03996	0.428072	B cells
CD163	CCTATGCCAGCAATCC-1	0.822141	0.448998	B cells
CD163	CCTATGCCGTCGGCAC-1	0.751783	0.448148	B cells
CD163	CCTATGCCTTCTTGTT-1	1.09951	0.449047	B cells
CD163	CCTATGTCGAATAGAA-1	0.837978	0.459608	B cells
CD163	CCTATGTCTTACCGGC-1	0.83156	0.505767	B cells
CD163	CCTCACAATACAACTG-1	0.912894	0.39993	B cells
CD163	CCTCACATGTACCTGG-1	0.78267	0.425096	B cells
CD163	CCTCACATGTCTTACT-1	0.710014	0.483583	B cells
CD163	CCTCACTTCCTTCCGA-1	0.608081	0.41732	B cells
CD163	CCTCATGATTATCTGA-1	0.730091	0.459643	B cells
CD163	CCTCCGAAGCTGTACC-1	0.879345	0.43235	B cells
CD163	CCTCGATAGAATAGGA-1	0.684067	0.435987	T cells
CD163	CCTCGCCAACTACAAG-1	1.05929	0.429348	B cells
CD163	CCTCGCTTGAAGGTCA-1	0.713515	0.450925	B cells
CD163	CCTCGGATCTTGCGGT-1	0.745385	0.508706	B cells
CD163	CCTCGGCGCCGATTGA-1	1.11552	0.473333	B cells
CD163	CCTCGGTATGACAGTA-1	1.13641	0.479893	B cells
CD163	CCTCTACCACGTATCG-1	0.666981	0.467748	B cells
CD163	CCTCTACCGTGATTGG-1	0.890274	0.515489	B cells
CD163	CCTCTAGCTCTGGCAG-1	1.26801	0.401011	B cells
CD163	CCTCTAGCTGGTCCGC-1	1.19277	0.512546	B cells
CD163	CCTCTATGTTGCTTAT-1	0.871109	0.464709	B cells
CD163	CCTCTTCGAGCGGTTG-1	1.10767	0.420278	B cells
CD163	CCTGAAGCAATGCACG-1	0.794799	0.450979	B cells
CD163	CCTGAAGCGTATAGCA-1	0.774591	0.438679	B cells
CD163	CCTGAAGTGCATGCAT-1	0.815823	0.461803	B cells
CD163	CCTGCTCGCCGTCCAG-1	0.682968	0.441803	B cells
CD163	CCTGGATCTAGAGCCA-1	1.06824	0.426327	B cells
CD163	CCTGGATTGCGTAACA-1	1.19686	0.444138	T cells
CD163	CCTGGCAACGAACGTC-1	1.09182	0.502915	B cells
CD163	CCTGGCATACCTGTCA-1	0.94471	0.43822	B cells
CD163	CCTGGCTTATGGTCTG-1	0.98305	0.452791	B cells
CD163	CCTGTCATCCGGTATG-1	0.896297	0.480776	B cells
CD163	CCTGTCCTCAGTTGTA-1	0.678985	0.461115	B cells
CD163	CCTGTCGAGTGACAGA-1	1.05067	0.428476	B cells
CD163	CCTGTCTAAGTAGGCT-1	1.18204	0.437922	B cells
CD163	CCTGTCTACCGTGGCA-1	1.03775	0.454574	B cells
CD163	CCTGTCTGCATAGGTC-1	0.827712	0.460567	B cells
CD163	CCTTAATTGGAATATT-1	1.07452	0.436931	B cells
CD163	CCTTAGATCTGTAATA-1	0.811243	0.435915	T cells
CD163	CCTTAGATGTGCTACG-1	0.983957	0.447533	B cells
CD163	CCTTAGCGTTCGCAGG-1	1.10818	0.498612	B cells
CD163	CCTTAGTCTGTCACTG-1	0.6038	0.434106	B cells
CD163	CCTTAGTGGATCCACG-1	0.872891	0.42007	T cells
CD163	CCTTAGTTATACCAGA-1	0.602523	0.432822	B cells
CD163	CCTTATAGGCGAATAC-1	1.0275	0.408585	T cells
CD163	CCTTATAGGTCTCAAC-1	1.0331	0.429833	B cells
CD163	CCTTATGAGGCGTTCC-1	0.90449	0.433088	B cells
CD163	CCTTCACCGACGGACA-1	0.799098	0.432803	T cells
CD163	CCTTCATAGTACTTCA-1	1.00868	0.438839	B cells
CD163	CCTTCCAACCTTCAGA-1	0.618387	0.449787	B cells
CD163	CCTTCCACTGCCTAAG-1	0.851173	0.421293	B cells
CD163	CCTTCCGCTCCGGCAT-1	0.876716	0.48315	B cells
CD163	CCTTGTCTACTTAGAC-1	1.04353	0.433852	B cells
CD163	CCTTGTCTAGTTCTTG-1	1.0471	0.506044	B cells
CD163	CCTTGTCTTACGGTTC-1	0.855326	0.512038	B cells
CD163	CCTTGTGATGGTCTAG-1	0.884264	0.494769	B cells
CD163	CGAACCAGAAGTCTGG-1	0.785416	0.445439	B cells
CD163	CGAACGTGAAGTCCAA-1	0.88418	0.512911	B cells
CD163	CGAACTACAGATGTAA-1	0.645234	0.429841	B cells
CD163	CGAAGACCGCCAGGCG-1	0.673591	0.420216	B cells
CD163	CGAAGAGCAGATGATT-1	0.773652	0.419592	T cells
CD163	CGAAGAGCTCGTTCTA-1	0.960471	0.476392	B cells
CD163	CGAAGATCCGAAGGCA-1	0.862369	0.46274	B cells
CD163	CGAAGTCGTTGGCTCG-1	0.608543	0.474825	B cells
CD163	CGAATCCTGATAGGTG-1	0.841478	0.428959	B cells
CD163	CGAATGGACCGTCTTG-1	1.24696	0.491072	B cells
CD163	CGAATTAAGTGGACTA-1	0.95562	0.460936	B cells
CD163	CGAATTACTGCTCCGG-1	0.841228	0.43717	B cells
CD163	CGACAAGCACTCAGCC-1	0.979322	0.439643	B cells
CD163	CGACAAGTACTCCTTA-1	0.767146	0.477839	B cells
CD163	CGACAAGTGATGCGCA-1	0.948315	0.480768	B cells
CD163	CGACAATTATTCTGTC-1	0.797782	0.452976	B cells
CD163	CGACAATTCGTCATGT-1	1.31723	0.539482	B cells
CD163	CGACATTGTATGGAGG-1	0.803671	0.454665	B cells
CD163	CGACCAGAACTGTCAT-1	0.769209	0.45834	B cells
CD163	CGACCAGAAGGATCCG-1	0.932011	0.501797	B cells
CD163	CGACCAGATTCAGTGA-1	0.844601	0.438288	B cells
CD163	CGACCAGCCTTGATTA-1	1.09773	0.438647	B cells
CD163	CGACCTATACTGACGT-1	1.22633	0.394245	B cells
CD163	CGACCTATCTCGCAAG-1	0.93767	0.466422	B cells
CD163	CGACCTGCATCTGCAT-1	0.61761	0.445702	B cells
CD163	CGACCTTGGCGTTCTA-1	0.714856	0.442906	B cells
CD163	CGACGCAACATGGCGA-1	1.0123	0.451127	T cells
CD163	CGACGCAGCCTTAGTC-1	0.841775	0.484964	B cells
CD163	CGACGCCAAGGTGCAA-1	0.788636	0.430845	T cells
CD163	CGACGCCAGAGGAACT-1	0.78256	0.474869	B cells
CD163	CGACGCCGGAGTTGAG-1	1.11645	0.450353	B cells
CD163	CGACGCTCCGCACGTG-1	0.842009	0.450164	B cells
CD163	CGACTAAGCGGCAGAC-1	0.83121	0.45721	B cells
CD163	CGACTAATCGGCTCCT-1	0.8031	0.442658	B cells
CD163	CGACTAATGTTAGGCT-1	1.24643	0.478956	B cells
CD163	CGACTAGGAGATAAGC-1	0.866464	0.474789	B cells
CD163	CGACTAGGTCCTTAAC-1	1.141	0.489083	B cells
CD163	CGACTATCAAGCCGAC-1	1.16442	0.471224	B cells
CD163	CGACTATTGGTACTAT-1	1.16127	0.456262	B cells
CD163	CGACTGAACGAATGCT-1	1.34508	0.456537	B cells
CD163	CGACTTAGCGCTATCT-1	0.888087	0.437314	B cells
CD163	CGACTTCACTCGGCAT-1	0.697366	0.41856	B cells
CD163	CGACTTCGCAAGCGGT-1	1.02351	0.433955	B cells
CD163	CGACTTGCACGCCTGC-1	1.0809	0.499428	B cells
CD163	CGAGATGCCGCATCTT-1	1.22735	0.43126	T cells
CD163	CGAGATGCGGTATGCG-1	0.844269	0.44011	B cells
CD163	CGAGCCTGCAAGGTTA-1	1.00058	0.452449	B cells
CD163	CGAGCGAGCCACGCTA-1	0.721834	0.432217	T cells
CD163	CGAGCGGCACAGTAGG-1	1.25651	0.425102	B cells
CD163	CGAGCGTATGCCAGCG-1	1.20629	0.454888	B cells
CD163	CGAGCGTGAAGTTAGC-1	1.07154	0.476621	B cells
CD163	CGAGCGTGCATTGTGG-1	0.88635	0.468355	B cells
CD163	CGAGCTAAGGCCTGTA-1	0.963431	0.479694	B cells
CD163	CGAGCTATGTCCTCGC-1	0.867474	0.475497	B cells
CD163	CGAGCTTAGAATACCT-1	1.01221	0.443059	B cells
CD163	CGAGGAACGCTGTCCA-1	0.908536	0.494446	B cells
CD163	CGAGGAAGGCAGAAGG-1	0.995253	0.408182	B cells
CD163	CGAGGACGTAATAGGC-1	1.21911	0.450918	B cells
CD163	CGAGGAGCATGCTATG-1	0.744376	0.467455	B cells
CD163	CGAGGAGCGTTCGTTA-1	1.14044	0.497411	B cells
CD163	CGAGGAGTCTAAGGAT-1	0.794753	0.457915	B cells
CD163	CGAGGATTCGATCATA-1	0.837002	0.462632	B cells
CD163	CGAGGCATCCAAGTCC-1	0.764697	0.470039	B cells
CD163	CGAGTCAACAATCTGG-1	0.697712	0.441231	B cells
CD163	CGAGTCACTCATAGAT-1	0.820712	0.500789	B cells
CD163	CGAGTCATCCGCACCA-1	0.723891	0.48228	B cells
CD163	CGAGTCCATGTCAACA-1	0.784694	0.444001	B cells
CD163	CGAGTCCGTTGGAACT-1	0.65364	0.474034	B cells
CD163	CGAGTCGCGTAGACAT-1	1.05662	0.482543	B cells
CD163	CGAGTCTTGTACTGCC-1	1.10375	0.419938	T cells
CD163	CGAGTGCGGCTCGTGG-1	0.813788	0.475184	B cells
CD163	CGATAACTCCTTATGC-1	0.829722	0.467761	B cells
CD163	CGATAAGAATTCCAGT-1	0.77711	0.459533	B cells
CD163	CGATAAGGATAGGCAA-1	0.654528	0.500034	B cells
CD163	CGATAAGGTGCCTGAC-1	1.13929	0.476522	B cells
CD163	CGATGACCAGATCTGT-1	0.990846	0.404731	B cells
CD163	CGATGACCTCATCCTC-1	0.810266	0.467479	B cells
CD163	CGATGAGGCCAACGTA-1	0.890419	0.449846	B cells
CD163	CGATGATCAGCTATAA-1	0.722455	0.459882	B cells
CD163	CGATGATCCTGCAGCC-1	0.848654	0.499477	B cells
CD163	CGATGCACCAGGCCTC-1	0.867711	0.429235	B cells
CD163	CGATGCCGACCGTGAC-1	1.16503	0.42815	B cells
CD163	CGATGCCTGCTCACCG-1	1.01665	0.516769	B cells
CD163	CGATTAACTAATCTTA-1	1.02054	0.432262	B cells
CD163	CGATTGGAACAGGCCA-1	0.678284	0.472321	B cells
CD163	CGCAAGTAGAGCTTGA-1	1.01818	0.482729	B cells
CD163	CGCAATGTATCCAATG-1	0.877325	0.453348	T cells
CD163	CGCACGCAGCCGTTAT-1	0.981199	0.45284	B cells
CD163	CGCACGCAGGTAAGTC-1	0.641809	0.431777	B cells
CD163	CGCACGCATAATGGTG-1	0.777447	0.478854	B cells
CD163	CGCACGTATGAAGGCC-1	1.10217	0.43088	T cells
CD163	CGCACGTGACTGTTGG-1	0.580818	0.450967	B cells
CD163	CGCACTAACTACCGGT-1	0.876689	0.495617	B cells
CD163	CGCACTCACCAGCACG-1	1.16751	0.520988	B cells
CD163	CGCACTGTGAGCCTGT-1	0.674799	0.477109	B cells
CD163	CGCACTTAAGGCATGC-1	1.03773	0.457052	B cells
CD163	CGCAGACACTGGCGTA-1	0.752556	0.428737	B cells
CD163	CGCAGAGCAGTCCGAG-1	1.25351	0.432707	B cells
CD163	CGCAGATAGATGTTCT-1	0.765825	0.486809	B cells
CD163	CGCAGATATGGACAGT-1	0.941371	0.41519	B cells
CD163	CGCAGATTCGACCGAA-1	0.757634	0.495716	B cells
CD163	CGCATCCTGTTGTAGC-1	1.01885	0.444629	B cells
CD163	CGCATCTTGACTTAGT-1	0.691755	0.461912	B cells
CD163	CGCCAACCTGGCGAAT-1	0.896945	0.436501	B cells
CD163	CGCCACAATAGCTCAA-1	0.863157	0.421955	T cells
CD163	CGCCATGAGGCGATGA-1	0.853139	0.544394	B cells
CD163	CGCCGATTGTCCTTCG-1	1.08616	0.421213	B cells
CD163	CGCCGGACTAGGTACA-1	1.37034	0.415681	B cells
CD163	CGCCGGATCATTAGAC-1	0.930849	0.482768	B cells
CD163	CGCCTAACTTGATGGT-1	0.970168	0.445312	B cells
CD163	CGCCTAGAGCGTGGAG-1	0.980813	0.429342	B cells
CD163	CGCCTATTGCCTCGCC-1	0.908726	0.471326	B cells
CD163	CGCCTCGGCTACTCGC-1	1.35881	0.440941	T cells
CD163	CGCCTCGTACGAAGGC-1	0.573441	0.411667	B cells
CD163	CGCCTCGTAGTCGTGA-1	0.990119	0.443163	B cells
CD163	CGCCTCTAATTCGCGG-1	0.657307	0.464377	B cells
CD163	CGCCTCTACTCGGAAC-1	0.680655	0.442656	B cells
CD163	CGCCTCTGACTATTGT-1	0.875117	0.468659	B cells
CD163	CGCCTTAAGGTACGCT-1	0.832179	0.422285	T cells
CD163	CGCCTTACGAGTAGCG-1	0.757673	0.441437	B cells
CD163	CGCCTTAGCGGCCTCC-1	1.05699	0.451743	B cells
CD163	CGCCTTGACGTGAATC-1	0.787582	0.402952	B cells
CD163	CGCCTTGTGAAGTCTA-1	0.714229	0.489428	B cells
CD163	CGCTAATTACATTAGG-1	1.02201	0.432328	B cells
CD163	CGCTACTCAGCCATAG-1	1.20115	0.434296	B cells
CD163	CGCTAGACTTCATCAC-1	0.657832	0.476508	B cells
CD163	CGCTAGCCGCATGCAT-1	0.782561	0.468827	B cells
CD163	CGCTATAGCGATCGCC-1	1.20669	0.449936	B cells
CD163	CGCTATTATGATACGT-1	0.781148	0.462745	B cells
CD163	CGCTCGCAATTGGCGA-1	0.794024	0.509394	B cells
CD163	CGCTCGGCCGGTTGTC-1	0.929441	0.445909	B cells
CD163	CGCTCGGTACTGCGAA-1	0.835585	0.457972	B cells
CD163	CGCTCGTTATAGATCT-1	1.06211	0.462419	B cells
CD163	CGCTGACGGCACATGA-1	1.07115	0.467078	B cells
CD163	CGCTGCAATCGCTGTT-1	0.833292	0.459153	B cells
CD163	CGCTGCAATTAGGCGT-1	1.07878	0.424151	B cells
CD163	CGCTGCGAGTCCACAT-1	1.33628	0.450222	B cells
CD163	CGCTGCGGTTGAGTAG-1	0.966627	0.415763	B cells
CD163	CGCTGCTATGACAGAC-1	0.988338	0.428484	B cells
CD163	CGCTGCTTCGCATACT-1	1.1841	0.468045	B cells
CD163	CGCTGTGACATAGGCA-1	0.724869	0.485726	B cells
CD163	CGCTTAGAATTCTTAC-1	0.701514	0.435346	B cells
CD163	CGCTTAGGCTGAGTCC-1	1.06242	0.488758	B cells
CD163	CGCTTATGGTTAGGAT-1	0.640368	0.455173	B cells
CD163	CGCTTGCGTACGGCAC-1	0.626257	0.415144	B cells
CD163	CGCTTGCTTGGTCTGG-1	0.882383	0.431244	B cells
CD163	CGCTTGGCTTGGATCT-1	0.871811	0.434076	B cells
CD163	CGGAACCGATTGAGTC-1	1.02373	0.43428	B cells
CD163	CGGACACTATGTATCA-1	1.14598	0.449147	B cells
CD163	CGGACTGTGAGTATAG-1	0.961141	0.481133	B cells
CD163	CGGAGCCATCTGGATA-1	1.13619	0.415421	B cells
CD163	CGGAGCCGCAATAGCC-1	1.04924	0.467422	B cells
CD163	CGGAGCGGTAAGACGC-1	0.761361	0.493083	B cells
CD163	CGGAGCGTAGAATCTT-1	0.925062	0.492148	B cells
CD163	CGGAGCGTCTGACAGT-1	1.03174	0.43875	B cells
CD163	CGGAGCTCACTTGCAT-1	0.632452	0.50758	B cells
CD163	CGGAGCTCCGATACCT-1	0.966486	0.444034	B cells
CD163	CGGAGCTCTTCCAACG-1	1.28528	0.460782	B cells
CD163	CGGAGGCTAGTCGGCA-1	0.868828	0.452656	B cells
CD163	CGGAGGTATCCTGCTA-1	0.778105	0.385936	T cells
CD163	CGGAGTAAGGTGCGGT-1	1.28344	0.443273	B cells
CD163	CGGAGTAAGTGCACAT-1	0.769996	0.452276	B cells
CD163	CGGAGTCTTACGTGAA-1	0.656658	0.431014	B cells
CD163	CGGAGTGGCGACTAAG-1	1.29329	0.487068	B cells
CD163	CGGAGTGGTCAAGTAT-1	0.814907	0.460465	B cells
CD163	CGGATGTTGAACCACG-1	0.800852	0.47629	B cells
CD163	CGGATTCCAGACGGTT-1	0.833452	0.453002	B cells
CD163	CGGATTGCGTCTACCT-1	0.87869	0.43095	B cells
CD163	CGGATTGTGCAGGAGC-1	0.911117	0.448228	B cells
CD163	CGGCAACCACTAGCAT-1	0.941112	0.431014	B cells
CD163	CGGCAACCTAAGTCCA-1	0.825899	0.450553	B cells
CD163	CGGCAATCAACGTGGA-1	0.763556	0.487807	B cells
CD163	CGGCAATCGATAGCGA-1	1.01384	0.408739	T cells
CD163	CGGCAATTAATTGGAC-1	1.06619	0.535355	B cells
CD163	CGGCACTCCGGTTCGC-1	0.68167	0.451898	B cells
CD163	CGGCACTCTAGCGGAA-1	0.867046	0.459107	B cells
CD163	CGGCATGGCCGCTTGT-1	1.28952	0.477216	B cells
CD163	CGGCATTATCGCGTGG-1	0.907476	0.473451	B cells
CD163	CGGCCATCAACCGGCG-1	0.973899	0.501997	B cells
CD163	CGGCCTAACGATAATG-1	0.640527	0.464041	B cells
CD163	CGGCCTGCGATCGATG-1	0.655152	0.467367	B cells
CD163	CGGCCTGTCTGTCTGT-1	0.816338	0.421837	T cells
CD163	CGGCGTAGCGCTAGGA-1	0.966025	0.501164	B cells
CD163	CGGCGTTGGTTGCAGC-1	0.718091	0.469822	B cells
CD163	CGGCTCGTGGAGTACT-1	0.692032	0.451623	B cells
CD163	CGGCTGACCGCTCGCA-1	1.1742	0.52111	B cells
CD163	CGGCTGTACATGATGT-1	1.00744	0.427792	B cells
CD163	CGGCTGTCGGTATTAC-1	1.07785	0.433812	B cells
CD163	CGGCTTACGTGCACGA-1	0.952299	0.434535	B cells
CD163	CGGCTTATTCGCTAAT-1	0.709861	0.423714	T cells
CD163	CGGCTTCCAATAGGAA-1	1.12227	0.43068	B cells
CD163	CGGCTTCCTACTGGTT-1	1.158	0.431703	B cells
CD163	CGGCTTCGATCTCCAA-1	0.77835	0.427941	T cells
CD163	CGGCTTGTGCCGGCCT-1	0.979149	0.426172	B cells
CD163	CGGTAGAACGTGACTT-1	0.676639	0.511288	B cells
CD163	CGGTAGATTCCTATGC-1	0.591602	0.456828	B cells
CD163	CGGTAGGTACTCTACG-1	0.975377	0.449198	B cells
CD163	CGGTAGGTTCGATTCA-1	1.04112	0.439034	B cells
CD163	CGGTAGTGAGGCCGTT-1	0.857413	0.462608	B cells
CD163	CGGTATAGGATGAGCG-1	0.734653	0.474023	B cells
CD163	CGGTCAACGGCGGATT-1	0.60874	0.439392	B cells
CD163	CGGTCAATTGGCCGAT-1	1.03653	0.478157	B cells
CD163	CGGTCATGGAGGACTC-1	0.821069	0.474404	B cells
CD163	CGGTCCATACTTGAGC-1	1.09052	0.461255	B cells
CD163	CGGTCCATGCGACTCC-1	1.15495	0.446315	B cells
CD163	CGGTCCATTACAACTA-1	0.769603	0.491796	B cells
CD163	CGGTCCGGTTCTTAGC-1	0.95565	0.450512	B cells
CD163	CGGTCTAGATCGAATG-1	0.762717	0.448101	B cells
CD163	CGGTCTGCGGACTCTG-1	1.02182	0.437116	B cells
CD163	CGGTCTGCGTATCTGG-1	1.32413	0.438468	T cells
CD163	CGGTCTGCTTGAATGA-1	0.880815	0.433169	B cells
CD163	CGGTCTTGCTATTCTA-1	0.704224	0.425164	T cells
CD163	CGGTGAACTCACATTG-1	0.623163	0.435489	B cells
CD163	CGGTGAACTCCACCAG-1	0.98056	0.447345	B cells
CD163	CGGTGAGCATGTATAC-1	1.24244	0.440418	B cells
CD163	CGGTTACCATCAACCA-1	0.907829	0.52728	B cells
CD163	CGGTTAGGCCTGGACG-1	0.767719	0.442395	B cells
CD163	CGGTTATCTGTCTTAA-1	0.846254	0.458423	B cells
CD163	CGGTTGATTGAGCGCC-1	0.959656	0.438881	B cells
CD163	CGTAACAGGTCTTGAA-1	1.20231	0.471827	B cells
CD163	CGTAACATAAGTCATC-1	0.873803	0.508401	B cells
CD163	CGTAACATCGTTACGG-1	0.633217	0.517565	B cells
CD163	CGTAACATTCGCGATA-1	1.25293	0.481449	B cells
CD163	CGTAACATTGGCTGAG-1	1.1294	0.440138	B cells
CD163	CGTAACCGGTATGCTA-1	0.752202	0.454208	B cells
CD163	CGTAACCTGACATCGA-1	0.855009	0.438667	B cells
CD163	CGTAAGCCGACCGCTT-1	0.779765	0.430669	B cells
CD163	CGTACAGACGAGGACC-1	0.781746	0.448765	B cells
CD163	CGTACAGGCCGCACTG-1	1.11203	0.498798	B cells
CD163	CGTACAGTAAGTAATG-1	1.2043	0.419182	B cells
CD163	CGTACATCACTGGATG-1	0.646444	0.452982	B cells
CD163	CGTACATCGATGTCTT-1	1.20268	0.46231	B cells
CD163	CGTAGCCAAGTCCGTC-1	0.649284	0.449167	B cells
CD163	CGTAGCCTTGAGCAAG-1	1.0493	0.464306	B cells
CD163	CGTAGTACAAGGTACT-1	0.866798	0.458842	B cells
CD163	CGTAGTACGCATAATG-1	1.04567	0.504337	B cells
CD163	CGTAGTCCGAGCATGA-1	1.27777	0.414973	B cells
CD163	CGTAGTCGGTTATCGA-1	0.861707	0.461136	B cells
CD163	CGTAGTGACTCAAGGA-1	1.26309	0.494765	B cells
CD163	CGTAGTTATTGGTAGT-1	1.25038	0.407356	B cells
CD163	CGTAGTTCGTTGGTAG-1	1.08904	0.492724	B cells
CD163	CGTCAAGGCGGAATGT-1	0.813147	0.448415	B cells
CD163	CGTCAGAACGTTGCCG-1	0.811155	0.483816	B cells
CD163	CGTCCAATCTGCGTCC-1	0.95889	0.511006	B cells
CD163	CGTCCACCATTCGGTG-1	0.653337	0.476242	B cells
CD163	CGTCCATCCTAGCATC-1	1.0742	0.438664	B cells
CD163	CGTCCATCGGTACCTA-1	1.23245	0.444459	B cells
CD163	CGTCCATCGTCCAATA-1	0.910425	0.4754	B cells
CD163	CGTCCATGTAGCGTCT-1	0.827785	0.459406	B cells
CD163	CGTCGGATCGCAGAAC-1	1.03839	0.480703	B cells
CD163	CGTCGGCGGTAGATCA-1	0.992708	0.438712	B cells
CD163	CGTCGGTTAGCGGTGA-1	1.0181	0.397023	B cells
CD163	CGTCTTGCAACTTCTG-1	0.810511	0.439208	T cells
CD163	CGTGAATGGTCCTGCG-1	1.26045	0.40195	B cells
CD163	CGTGAGCAATGGACAT-1	0.83667	0.433354	T cells
CD163	CGTGAGCTGTTATCGT-1	0.874788	0.510662	B cells
CD163	CGTGAGGAACATAGGT-1	0.940534	0.480726	B cells
CD163	CGTGAGGCCTACAAGT-1	0.832537	0.438808	B cells
CD163	CGTGCGGATTCATGTA-1	0.711992	0.42938	B cells
CD163	CGTGGCTACATCCATT-1	0.985991	0.510577	B cells
CD163	CGTGGCTCCTTGTCTT-1	0.616487	0.438487	B cells
CD163	CGTGTACGATGATTGT-1	1.05967	0.499369	B cells
CD163	CGTGTATGAGGCCAGG-1	1.13311	0.500892	B cells
CD163	CGTGTTAACCTGAAGC-1	0.848928	0.42575	B cells
CD163	CGTGTTACCATATGTA-1	0.587391	0.421073	T cells
CD163	CGTGTTAGATGGTATC-1	0.675753	0.452821	B cells
CD163	CGTGTTGGACGTCTGG-1	0.848581	0.448915	B cells
CD163	CGTTAACGAGAAGGAC-1	1.0639	0.446953	B cells
CD163	CGTTACAGTGCACTCA-1	0.823728	0.490863	B cells
CD163	CGTTACGTGCAGATGG-1	1.08516	0.462687	B cells
CD163	CGTTCCTGTCACCGTG-1	0.869607	0.419513	B cells
CD163	CGTTGGTCGTCACTGT-1	0.826103	0.466987	B cells
CD163	CGTTGGTGGCGTCTGC-1	0.960454	0.469296	B cells
CD163	CTAACAAGGCTCACTT-1	0.896189	0.451933	B cells
CD163	CTAACAAGGTGATCAA-1	1.03358	0.446069	B cells
CD163	CTAACAGTATACCGGC-1	1.17111	0.502314	B cells
CD163	CTAACCTCACCGAAGA-1	0.779141	0.442542	T cells
CD163	CTAACGTGAATGATGT-1	0.720542	0.504843	B cells
CD163	CTAACGTTAGGCAATG-1	0.763969	0.403999	B cells
CD163	CTAAGAACCTTATTCC-1	1.20165	0.516854	B cells
CD163	CTAAGAATTGATTCAC-1	1.15544	0.47168	B cells
CD163	CTAAGACCTTGGTTAA-1	0.699286	0.465945	B cells
CD163	CTAAGAGGCTATGTTC-1	1.07144	0.43787	B cells
CD163	CTAAGCCTAGGCTCAT-1	0.783545	0.399357	B cells
CD163	CTAAGCGTGCCTGCAA-1	1.11773	0.454886	B cells
CD163	CTAAGCTCCACGATCA-1	0.673536	0.492994	B cells
CD163	CTAAGCTTACAGTACG-1	0.747034	0.498278	B cells
CD163	CTAAGTCAAGATCATG-1	0.774503	0.460382	B cells
CD163	CTAAGTGGCCGATTAG-1	0.602652	0.438671	B cells
CD163	CTAATCACTCCGAGAC-1	0.821501	0.454812	B cells
CD163	CTAATCTGGCCGTGTT-1	0.838297	0.489591	B cells
CD163	CTAATGACATCATTCT-1	1.21317	0.462939	B cells
CD163	CTAATGAGCGAGGCTA-1	1.0975	0.421675	B cells
CD163	CTAATTACGCAATGGA-1	1.04154	0.475998	B cells
CD163	CTAATTATGTTGCCGC-1	0.940101	0.455209	B cells
CD163	CTACAACCGCTGTCTA-1	0.845833	0.477291	B cells
CD163	CTACAGAACCAGTTGA-1	1.0044	0.44556	B cells
CD163	CTACAGAATTAATGAC-1	0.807681	0.458198	B cells
CD163	CTACAGATCGGTCGCC-1	0.680801	0.450679	B cells
CD163	CTACAGATGGTCATAC-1	0.643042	0.429591	B cells
CD163	CTACAGCGTCTACACT-1	0.808244	0.472483	B cells
CD163	CTACAGGTAGAATTCC-1	1.04891	0.467745	T cells
CD163	CTACATCTACTGGCTT-1	0.663306	0.443971	B cells
CD163	CTACATGGTGACCGAA-1	0.938267	0.462435	B cells
CD163	CTACCAGACCTCTTAG-1	0.654682	0.497031	B cells
CD163	CTACCAGGAGACATCT-1	0.916105	0.468771	B cells
CD163	CTACCATCGATGAGAA-1	0.861236	0.430308	B cells
CD163	CTACCTGTAATAAGCA-1	1.24005	0.453264	B cells
CD163	CTACCTGTGCGATGTA-1	0.886031	0.488516	B cells
CD163	CTACCTTATCAACTGA-1	1.11118	0.479197	B cells
CD163	CTACGAATCAGCCTGG-1	0.903389	0.478927	B cells
CD163	CTACGAATTGGCTGGT-1	1.04619	0.502618	B cells
CD163	CTACGAGCCGGACGGT-1	0.670259	0.447151	B cells
CD163	CTACGAGCCTGGAGAC-1	0.799909	0.435779	B cells
CD163	CTACGATGCGTCCGGC-1	1.01785	0.528699	B cells
CD163	CTACGCCGCATGAATG-1	1.07439	0.424068	T cells
CD163	CTACGCTACATCTGTT-1	0.845289	0.435569	B cells
CD163	CTACGCTTAGAAGTGC-1	1.02033	0.43969	B cells
CD163	CTACTCGGCGTCTAAT-1	1.02194	0.460468	B cells
CD163	CTACTGCTCCGACAGT-1	0.845772	0.505974	B cells
CD163	CTAGACCTATCGTGCC-1	0.919345	0.452677	B cells
CD163	CTAGACGATTGAGCTA-1	1.13991	0.541592	B cells
CD163	CTAGCAACCAGTGCGG-1	1.24104	0.457037	B cells
CD163	CTAGCACGATCACTGT-1	1.20542	0.495739	B cells
CD163	CTAGCACGCCAAGCTT-1	1.11064	0.458212	T cells
CD163	CTAGCATAGAGCGAGC-1	1.34902	0.479956	B cells
CD163	CTAGCATCGACTTGTT-1	0.919401	0.411755	B cells
CD163	CTAGCCGAAGATGGAC-1	0.840649	0.448869	B cells
CD163	CTAGCCGATTCAATGC-1	0.859999	0.48379	B cells
CD163	CTAGCGCCTAGCTTAA-1	0.838237	0.471476	B cells
CD163	CTAGGACGCAAGCATT-1	0.76651	0.46461	B cells
CD163	CTAGGCCAGGAGTACG-1	0.856477	0.455347	B cells
CD163	CTAGTCAGGCGACAGT-1	0.694902	0.459997	B cells
CD163	CTAGTGTTCAGATCCG-1	1.14525	0.506873	B cells
CD163	CTAGTTATGTCCAAGG-1	0.625638	0.450561	B cells
CD163	CTAGTTCTACATGACG-1	0.990725	0.537033	B cells
CD163	CTAGTTGTGCGTCACT-1	0.983612	0.478895	B cells
CD163	CTATAACCAGCAGTAT-1	0.691382	0.420533	B cells
CD163	CTATAACTACGCCTGG-1	0.748125	0.437854	B cells
CD163	CTATAACTCCTGGAGG-1	0.856605	0.438675	B cells
CD163	CTATACCGACTCGCAT-1	0.899178	0.490851	B cells
CD163	CTATAGATCCACAAGC-1	1.40862	0.504257	B cells
CD163	CTATAGGTTGATGCCT-1	0.70249	0.475767	B cells
CD163	CTATCCATAATCGATA-1	1.02765	0.48032	B cells
CD163	CTATCCATTAGCTCGA-1	0.634718	0.461092	B cells
CD163	CTATCCATTGAGCCAC-1	0.750993	0.445946	B cells
CD163	CTATCCGCTGCAATTG-1	1.24283	0.478568	B cells
CD163	CTATCCGTACGTTGGC-1	0.859591	0.443556	B cells
CD163	CTATCGAATGGTCTGT-1	0.856908	0.45249	B cells
CD163	CTATCGAGATGCCTAC-1	0.766993	0.439881	B cells
CD163	CTATCGATCACGATTA-1	1.13599	0.473998	B cells
CD163	CTATCGATCTGCGTGA-1	1.1012	0.503614	B cells
CD163	CTATCGCAGTCAATGG-1	0.906187	0.456899	B cells
CD163	CTATCGGATATCGGAG-1	0.789575	0.463083	B cells
CD163	CTATCGGCCGTCTGAC-1	1.06874	0.475291	B cells
CD163	CTATCGGCTTAACTAG-1	0.908085	0.428069	B cells
CD163	CTATCGTATCAGCGTG-1	0.965325	0.398112	B cells
CD163	CTATCGTATGGTGATG-1	1.03372	0.445081	B cells
CD163	CTATCGTTACAACCTT-1	1.16332	0.484442	B cells
CD163	CTATCGTTATCCGTCG-1	1.09584	0.470788	B cells
CD163	CTATCGTTCCGCTCGT-1	0.85434	0.438736	B cells
CD163	CTATGCAACAGAGTCG-1	1.09085	0.439242	B cells
CD163	CTATGCACCAATCCAG-1	0.804664	0.471002	B cells
CD163	CTATGCAGACCTCGCC-1	1.05735	0.451094	B cells
CD163	CTATGCCACGAGGCTG-1	0.871463	0.43407	B cells
CD163	CTATGCCATGCGGACA-1	1.06681	0.462175	B cells
CD163	CTATGCCATTGGAGAA-1	1.2706	0.480366	B cells
CD163	CTATGCCGTACAGCGT-1	0.853848	0.46545	B cells
CD163	CTATGCCTATTGATCT-1	1.13967	0.474018	B cells
CD163	CTATGTAGCGCAGATA-1	0.995831	0.432074	B cells
CD163	CTATGTAGGCCGAACG-1	0.811435	0.435726	B cells
CD163	CTATGTCACTTGAACC-1	0.755943	0.423412	B cells
CD163	CTATGTCAGGAACCTC-1	0.996031	0.465593	B cells
CD163	CTATGTCGTTCCGCTA-1	0.584869	0.462678	B cells
CD163	CTATGTGCCTGGTAGG-1	1.09397	0.414646	B cells
CD163	CTATGTGCCTTCAGGT-1	0.72841	0.469416	B cells
CD163	CTATGTGCGGTTGACT-1	0.810446	0.515576	B cells
CD163	CTATTAAGCCAGCACT-1	0.853774	0.437227	B cells
CD163	CTATTACCGTCATATT-1	0.979519	0.403866	T cells
CD163	CTATTAGACTAAGTGG-1	0.819332	0.463639	B cells
CD163	CTATTAGCGGCTTCGT-1	0.84759	0.481891	B cells
CD163	CTATTAGTACTGGCTC-1	0.68742	0.483611	B cells
CD163	CTATTATGAGATACGA-1	0.698658	0.410327	T cells
CD163	CTATTATGGCACCTCG-1	0.900358	0.44635	B cells
CD163	CTATTCCGGCCGTCGG-1	0.806406	0.47372	B cells
CD163	CTATTCGTCTTACATA-1	0.772845	0.489867	B cells
CD163	CTATTCTGCAACGCAC-1	0.707643	0.448121	B cells
CD163	CTATTCTGTAGGACCT-1	1.05864	0.459796	B cells
CD163	CTCAACATCCAGATTG-1	0.810691	0.451385	B cells
CD163	CTCAAGATACAACGGA-1	0.627099	0.431103	B cells
CD163	CTCAATACAGTATTCT-1	0.835823	0.430347	T cells
CD163	CTCAATACGTTAACCG-1	0.811194	0.468419	B cells
CD163	CTCAATGACCATTAAG-1	0.832391	0.455844	B cells
CD163	CTCAATGACCGTGGTA-1	0.833319	0.446546	B cells
CD163	CTCAATTGGCGATTCC-1	1.18612	0.451943	B cells
CD163	CTCACCAGGAATTGAC-1	0.94821	0.506133	B cells
CD163	CTCACCAGTGTAAGTT-1	1.26804	0.436816	B cells
CD163	CTCACCGAGGATCCGC-1	0.965747	0.450332	B cells
CD163	CTCACCGCTCTAATCA-1	0.688709	0.478261	B cells
CD163	CTCACCGTGACTCGGA-1	0.96105	0.50067	B cells
CD163	CTCACCTGAGACTAAG-1	0.910845	0.46384	B cells
CD163	CTCACCTGGCTTAGGT-1	0.849611	0.466183	B cells
CD163	CTCACCTTAATAAGAT-1	0.884766	0.474097	B cells
CD163	CTCACCTTATCTCCTT-1	0.862254	0.462162	B cells
CD163	CTCACCTTCGGCGTCT-1	1.08491	0.440426	B cells
CD163	CTCACCTTCTGAAGTA-1	0.798098	0.429637	B cells
CD163	CTCACCTTGGAAGAAC-1	0.970231	0.476494	B cells
CD163	CTCACGAGTAGATGAG-1	0.928723	0.443987	B cells
CD163	CTCACGATCTCCGGAG-1	0.637171	0.470536	B cells
CD163	CTCACGTATTCAAGCG-1	1.2116	0.438811	T cells
CD163	CTCACGTGAACGTATT-1	0.914388	0.468436	B cells
CD163	CTCACGTTCGGTCTGC-1	0.925951	0.450248	B cells
CD163	CTCAGAAGACAACTCG-1	0.803063	0.516694	B cells
CD163	CTCAGGATACGCGGCA-1	0.906743	0.483266	B cells
CD163	CTCAGGCACGTCAGAC-1	0.555484	0.453148	B cells
CD163	CTCAGGTCACTACAGC-1	0.79948	0.456078	B cells
CD163	CTCAGGTCGTGCTCGC-1	0.695398	0.40514	B cells
CD163	CTCATAATAGCACCGT-1	1.16659	0.396109	T cells
CD163	CTCATAGCCAATGTCG-1	0.802675	0.511436	B cells
CD163	CTCATATGATAACTAT-1	0.804323	0.389003	B cells
CD163	CTCATATGTAACCGTG-1	1.30988	0.496151	B cells
CD163	CTCATCCTGGCAAGTC-1	1.28534	0.459465	B cells
CD163	CTCATCTATTCGATAC-1	0.845308	0.48935	B cells
CD163	CTCCAACCTTAGCCGG-1	1.38979	0.482549	B cells
CD163	CTCCAAGCGTCCTTCA-1	0.959274	0.469466	B cells
CD163	CTCCAAGTGAGCCAAT-1	1.27886	0.457402	B cells
CD163	CTCCACATAACCTATT-1	0.998979	0.414605	T cells
CD163	CTCCACGCTAGCTAGA-1	0.731657	0.485629	B cells
CD163	CTCCAGAATATTACAT-1	0.763489	0.459056	B cells
CD163	CTCCAGTGGTTCTAGG-1	1.3545	0.436472	B cells
CD163	CTCCATGGCGACCAGT-1	0.845787	0.476663	B cells
CD163	CTCCGCAGCCGCCTTC-1	0.670805	0.480811	B cells
CD163	CTCCGGATCCTCGCTC-1	1.17088	0.472235	B cells
CD163	CTCCGGCCTACAGCTT-1	0.839668	0.508844	B cells
CD163	CTCCGGTTATGGCACG-1	1.15211	0.454369	B cells
CD163	CTCCGGTTCAGCGGAT-1	0.881041	0.487688	B cells
CD163	CTCCGTAAGGTCTGTT-1	1.21427	0.388964	B cells
CD163	CTCCTACATTGTATCT-1	0.884944	0.45684	B cells
CD163	CTCCTACCTCGTGGTA-1	1.02438	0.407969	T cells
CD163	CTCCTACTTGAGTAAG-1	1.01928	0.493987	B cells
CD163	CTCCTGTCGAAGCCAA-1	0.650057	0.448372	B cells
CD163	CTCCTTATCTTAAGAC-1	1.20173	0.453573	B cells
CD163	CTCGACAGCACTCGGA-1	0.797775	0.487066	B cells
CD163	CTCGACATAATTCTAT-1	1.17483	0.452477	B cells
CD163	CTCGACTCCTAATGGA-1	0.908918	0.525532	B cells
CD163	CTCGATGCCGTGCGTC-1	0.779374	0.442022	B cells
CD163	CTCGATGCGGTGTTAA-1	0.65407	0.465847	B cells
CD163	CTCGATGTTGCTATGT-1	0.621261	0.440442	B cells
CD163	CTCGCATACTCAACTC-1	0.772313	0.471829	B cells
CD163	CTCGCTAGCACCATCT-1	0.884128	0.473477	B cells
CD163	CTCGCTGTTCATAGAT-1	0.612148	0.405567	B cells
CD163	CTCGGAAGGCCAATAA-1	0.980271	0.465052	B cells
CD163	CTCGGAATTCTTGATA-1	0.708323	0.433019	B cells
CD163	CTCGGACTAACGTGGC-1	1.08638	0.455885	B cells
CD163	CTCGGAGCGAATCATG-1	0.841588	0.440163	B cells
CD163	CTCGGAGTCTTAAGGA-1	0.581191	0.460202	B cells
CD163	CTCGGATCGGAATACG-1	0.805012	0.454926	B cells
CD163	CTCGGATTGAATGAGT-1	0.842946	0.456579	T cells
CD163	CTCGGTCTCCAACTGC-1	0.620489	0.44033	B cells
CD163	CTCGTCGCGATTAATT-1	0.70654	0.444608	B cells
CD163	CTCGTTCTGTCACGTT-1	0.804532	0.488113	B cells
CD163	CTCGTTGCACCTTAGG-1	1.05534	0.473945	B cells
CD163	CTGAAGCGGTTGCCAA-1	0.726629	0.46821	B cells
CD163	CTGAAGCGTGGTGAAG-1	1.05956	0.471106	B cells
CD163	CTGAAGGAGCCTCACT-1	0.63005	0.463092	B cells
CD163	CTGAAGGTGCTCGAGG-1	0.809205	0.489817	B cells
CD163	CTGAAGTGCTGAACTG-1	1.16411	0.452776	B cells
CD163	CTGAAGTTGCAGACAT-1	0.699363	0.406994	B cells
CD163	CTGAAGTTGGATCGGC-1	1.00395	0.398997	B cells
CD163	CTGAATTCGCGTAAGG-1	0.679734	0.43485	B cells
CD163	CTGACCGCCAATTAGG-1	0.934845	0.485637	B cells
CD163	CTGACGTATCCGCCAC-1	0.888354	0.44315	B cells
CD163	CTGACTCCGAATCTGC-1	0.807919	0.453053	B cells
CD163	CTGACTGATTAGGCTG-1	1.13365	0.513104	B cells
CD163	CTGACTGGTATGATAA-1	0.909202	0.464389	B cells
CD163	CTGACTGGTCTACCTT-1	0.93055	0.460566	B cells
CD163	CTGACTGTGGCCGGTT-1	1.07489	0.475386	B cells
CD163	CTGAGGTTCAGGCCAA-1	0.789224	0.367832	T cells
CD163	CTGATATTAGTAATCG-1	1.02537	0.438847	B cells
CD163	CTGATCCAACGCACAA-1	1.04243	0.40068	B cells
CD163	CTGATTAACAGCGGCC-1	0.762982	0.44662	B cells
CD163	CTGATTAACGCAAGAA-1	0.950151	0.43843	B cells
CD163	CTGATTACAATGTCCA-1	0.813945	0.427916	B cells
CD163	CTGATTAGGTGCCGAA-1	0.885418	0.453031	B cells
CD163	CTGATTGCTTCTAGAA-1	1.21859	0.469681	B cells
CD163	CTGCACTACACTCATT-1	0.910834	0.470198	B cells
CD163	CTGCATAATGGACCGC-1	0.92463	0.465171	B cells
CD163	CTGCATTGAGCACGGA-1	1.0385	0.458846	B cells
CD163	CTGCATTGAGGAGCCG-1	0.978738	0.43378	B cells
CD163	CTGCCACGTGTTAATA-1	0.792923	0.487504	B cells
CD163	CTGCCGATTGCGATGT-1	0.831614	0.462365	B cells
CD163	CTGCCGCTTCGGCTGC-1	0.733988	0.429253	B cells
CD163	CTGCCGTGAAGTCGCA-1	0.888734	0.449538	B cells
CD163	CTGCCTAGTGAATAAG-1	0.958574	0.430005	B cells
CD163	CTGCCTATACATCCAT-1	1.10938	0.509863	B cells
CD163	CTGCCTCCAACACCAG-1	1.21842	0.512951	B cells
CD163	CTGCCTGACACGGATT-1	0.844744	0.440367	B cells
CD163	CTGCCTGTGAGCCAGG-1	0.998023	0.445747	B cells
CD163	CTGCGGAAGCAGGCAC-1	0.892785	0.407882	B cells
CD163	CTGCGGCATGTAAGTA-1	0.984928	0.435893	B cells
CD163	CTGCTCATTAGAGTGC-1	0.873321	0.505289	B cells
CD163	CTGCTTACTGTCGCGA-1	1.12904	0.463135	B cells
CD163	CTGGAACAATAGACAG-1	0.842459	0.511039	B cells
CD163	CTGGAAGGCAACCGGA-1	1.01772	0.508137	B cells
CD163	CTGGAAGTCTAAGCTC-1	1.06968	0.457101	B cells
[truncated: 77,630 more rows]

## Sheet: Figure 3 e
gene	CD3_Tonsil	CD19_Tonsil
CD3D	0.142071	-0.0401351
IL32	0.130701	-0.0513933
CD3G	0.122995	-0.0317406
CD3E	0.118326	-0.0272476
TRAC	0.114486	-0.0267221
RPS10	0.111546	0.0516573
BCL11B	0.110596	-0.0424542
CXCR4	0.0943369	0.0348648
TRBC2	0.0914781	-0.0242523
RPS26	0.0760076	0.0267916
CD8B	0.0691412	-0.00688772
PCED1B.AS1	0.0613879	-0.0124185
FYB1	0.0606504	-0.0467962
LIME1	0.0600362	-0.0274391
CD69	0.0582923	0.0318081
GIMAP7	0.0568275	-0.0341213
LCK	0.0550576	-0.0150093
HCST	0.0536696	-0.0380808
CD2	0.0527984	-0.0273573
NOP53	0.0504159	0.0223523
CD79B	-0.0352582	0.0959568
IGHM	-0.0499821	0.0948122
CD79A	-0.0399831	0.0848356
VPREB3	-0.0158325	0.0670516
MS4A1	-0.046006	0.0599533
TCL1A	-0.0148793	0.0541326
IGLC1	-0.0112042	0.0506777
IGLC2	-0.0262182	0.0502894
CD24	-0.00947339	0.0496106
LAPTM5	0.0320726	0.0489803
HLA.DRA	-0.038478	0.0478972
CRIP1	-0.00971151	0.0468451
IGLL1	-0.00741103	0.0450173
VPREB1	-0.000451327	0.0433868
IGKC	-0.0136489	0.0430074
IGLC3	-0.0164554	0.0405538
BANK1	-0.0324534	0.0403938
IGHD	-0.0315743	0.0394846
RALGPS2	-0.0314217	0.0388775

## Sheet: Figure 3 f
Term	Overlap	P.value	Adjusted.P.value	Old.P.value	Old.Adjusted.P.value	Odds.Ratio	Combined.Score	Genes	Marker
Antigen Receptor-Mediated Signaling Pathway (GO:0050851)	8/134	3.86847399257803e-13	7.19536162619514e-11	0	0	105.048	3002.34	FYB1;CD8B;LCK;TRBC2;CD3G;CD3E;CD3D;LIME1	CD3
T Cell Receptor Signaling Pathway (GO:0050852)	7/95	3.21015988789643e-12	2.98544869574368e-10	0	0	121.717	3221.2	FYB1;CD8B;LCK;TRBC2;CD3G;CD3E;CD3D	CD3
T Cell Activation (GO:0042110)	7/111	9.77730790125383e-12	6.06193089877737e-10	0	0	102.908	2608.82	CD2;CD8B;LCK;TRBC2;CD3G;CD3E;CD3D	CD3
Alpha-Beta T Cell Activation (GO:0046631)	4/15	9.85143613836499e-10	4.58091780433972e-08	0	0	453.841	9411.86	TRBC2;CD3G;CD3E;CD3D	CD3
Gamma-Delta T Cell Activation (GO:0046629)	2/12	6.23251550199447e-05	0.0023185	0	0	221.889	2148.58	CD3G;CD3E	CD3
B Cell Receptor Signaling Pathway (GO:0050853)	8/46	5.07666891200377e-17	7.46270330064555e-15	0	0	349.86	13126.5	CD79B;IGHM;CD79A;IGKC;IGLC3;IGHD;IGLC1;MS4A1	CD19
Antigen Receptor-Mediated Signaling Pathway (GO:0050851)	8/134	3.86847399257803e-13	2.84332838454485e-11	0	0	105.048	3002.34	CD79B;IGHM;CD79A;IGKC;IGLC3;IGHD;IGLC1;MS4A1	CD19
B Cell Activation (GO:0042113)	4/92	1.91973603866021e-06	9.40670658943501e-05	0	0	56.5114	743.877	CD79B;CD79A;BANK1;MS4A1	CD19
B Cell Differentiation (GO:0030183)	3/68	4.11133870438072e-05	0.00151092	0	0	54.0679	546.041	CD79B;CD79A;MS4A1	CD19
Lymphocyte Differentiation (GO:0030098)	3/91	9.82117707699798e-05	0.00288743	0	0	39.8904	368.124	CD79B;CD79A;MS4A1	CD19

[truncated: 3 more sheets: Supplementary Figure 1 a, Supplementary Figure 1 b, Supplementary Figure 1 c]
